# Supplementary material for: Extraordinary siblings: Mole rats, marmosets, and Radcliffe-Brown
Source: PLoS One. 2025 Mar 28;20(3):e0319385. doi: 10.1371/journal.pone.0319385 (PMC11952269; doi:10.1371/journal.pone.0319385)
Supplement: S1 File — (NB) [file pone.0319385.s001.nb]

(*CacheID: 234*)
(* Internal cache information:
NotebookFileLineBreakTest
NotebookFileLineBreakTest
NotebookDataPosition[         0,          0]
NotebookDataLength[    185775,       5837]
NotebookOptionsPosition[    176274,       5685]
NotebookOutlinePosition[    176612,       5700]
CellTagsIndexPosition[    176569,       5697]
WindowFrame->Normal*)

(* Beginning of Notebook Content *)
Notebook[{
Cell[BoxData[
 RowBox[{"(*", 
  RowBox[{" ", 
   RowBox[{
   "The", " ", "article", " ", "associated", " ", "with", " ", "this", " ", 
    "file", " ", "works", " ", "through", " ", "two", " ", "haploid", " ", 
    "versions", " ", "of", " ", "the", " ", "Brothers", " ", "Karamazov", " ", 
    RowBox[{"Game", ".", " ", "Below"}], " ", "is", " ", "Mathematica", " ", 
    "code", " ", "for", " ", "calculating", " ", "the", " ", "effective", " ",
     "coefficient", " ", "of", " ", "relatedness", " ", "in", " ", "a", " ", 
    "diploid", " ", "version", " ", "of", " ", "the", " ", "Brothers", " ", 
    "Karamazov", " ", "Game", " ", "corresponding", " ", "to", " ", "Version",
     " ", "2", " ", "in", " ", "the", " ", "main", " ", 
    RowBox[{"file", ".", " ", "Note"}], " ", "that", " ", "the", " ", 
    "effective", " ", "coefficient", " ", "of", " ", "relatedness", " ", 
    "for", " ", "conditional", " ", "altruism", " ", "is", " ", "the", " ", 
    "same", " ", "for", " ", "haploid", " ", "and", " ", "diploid", " ", 
    "versions"}], ")"}]}]], "Input",
 CellChangeTimes->{{3.933697930586486*^9, 3.9336982829313717`*^9}, {
  3.9336983812669773`*^9, 3.933698408255042*^9}, {3.9357732214585867`*^9, 
  3.9357732242532873`*^9}},ExpressionUUID->"02e91436-2dfb-4f4a-aaa4-\
8f866556ced8"],

Cell[BoxData[
 RowBox[{"(*", " ", 
  RowBox[{"genotypes", ",", " ", "below", ",", " ", 
   RowBox[{
    RowBox[{
    "gives", " ", "64", " ", "diploid", " ", "genotype", " ", "combinations", 
     " ", "for", " ", "n"}], "=", 
    RowBox[{"3", " ", "diploid", " ", 
     RowBox[{"siblings", ".", " ", "g"}], " ", "is", " ", "conditional", " ", 
     "nepotist", " ", "allele"}]}], ",", " ", 
   RowBox[{
   "h", " ", "is", " ", "individual", " ", "hamiltonian", " ", "nepotist", 
    " ", "allele"}]}], " ", "*)"}]], "Input",
 CellChangeTimes->{{3.926855199430833*^9, 3.926855246828607*^9}, 
   3.927039992472158*^9, 3.933692249802026*^9, {3.933695227965144*^9, 
   3.9336952489508467`*^9}, {3.933695307879084*^9, 3.933695315783367*^9}, {
   3.933697050188725*^9, 3.933697098568482*^9}, {3.933698300053075*^9, 
   3.933698330286654*^9}},ExpressionUUID->"9f5984be-48ea-4833-bce2-\
0f7320b51a42"],

Cell[CellGroupData[{

Cell[BoxData[
 RowBox[{
  RowBox[{"Clear", "[", 
   RowBox[{"n", ",", "genotypes"}], "]"}], ";", 
  RowBox[{"n", "=", "3"}]}]], "Input",
 CellChangeTimes->{{3.9270397525423393`*^9, 3.927039808212307*^9}, {
   3.927039973024556*^9, 3.92703997657309*^9}, 3.9270437270161*^9},
 CellLabel->"In[67]:=",ExpressionUUID->"6f0dd9bd-42b6-43d9-8a49-5d1cc7aa5234"],

Cell[BoxData["3"], "Output",
 CellChangeTimes->{3.927043744308053*^9, 3.927046395239407*^9, 
  3.933695160738626*^9, 3.933697685847138*^9, 3.933697895069722*^9},
 CellLabel->"Out[67]=",ExpressionUUID->"35b7af98-3a87-44f1-85d5-8f3d4753d2de"]
}, Open  ]],

Cell[BoxData[
 RowBox[{"genotypes", ":=", 
  RowBox[{"Tuples", "[", 
   RowBox[{
    RowBox[{"{", 
     RowBox[{
      RowBox[{"{", 
       RowBox[{"g", ",", "g"}], "}"}], ",", 
      RowBox[{"{", 
       RowBox[{"g", ",", "h"}], "}"}], ",", 
      RowBox[{"{", 
       RowBox[{"h", ",", "g"}], "}"}], ",", 
      RowBox[{"{", 
       RowBox[{"h", ",", "h"}], "}"}]}], "}"}], ",", "n"}], "]"}]}]], "Input",\

 CellChangeTimes->{{3.886337214927248*^9, 3.886337263736299*^9}, {
   3.886337307517303*^9, 3.886337308679757*^9}, 3.927039777527596*^9, {
   3.927039955867734*^9, 3.927039963568714*^9}, {3.92704002227516*^9, 
   3.927040024313245*^9}},
 CellLabel->"In[68]:=",ExpressionUUID->"3ed1c9f8-caaf-49ae-991f-ff08d9ff649c"],

Cell[BoxData[
 RowBox[{"Clear", "[", 
  RowBox[{"freqdad", ",", " ", "freqmom"}], "]"}]], "Input",
 CellChangeTimes->{{3.927039847286483*^9, 3.927039862877131*^9}},
 CellLabel->"In[69]:=",ExpressionUUID->"7cc35f89-0b1c-4adf-a4cd-a2dc7f3148ab"],

Cell[BoxData[
 RowBox[{"(*", " ", 
  RowBox[{
   RowBox[{"freqdad", "[", 
    RowBox[{"{", 
     RowBox[{
      RowBox[{"{", 
       RowBox[{"g", ",", "_"}], "}"}], ".."}], "}"}], "]"}], " ", "gives", 
   " ", "the", " ", "probability", " ", "that", " ", "all", " ", "three", " ",
    "siblings", " ", "inherit", " ", "allele", " ", "g", " ", 
   RowBox[{"(", 
    RowBox[{"for", " ", "conditional", " ", "altruism"}], ")"}], " ", "from", 
   " ", "father"}], " ", "*)"}]], "Input",
 CellChangeTimes->{{3.9268553038880672`*^9, 3.926855414658391*^9}, {
  3.9336953307097073`*^9, 3.9336953431391*^9}},
 CellLabel->"In[70]:=",ExpressionUUID->"92dc590c-c0d6-4df0-b215-94bd9f9486b3"],

Cell[BoxData[
 RowBox[{
  RowBox[{"freqdad", "[", 
   RowBox[{"{", 
    RowBox[{
     RowBox[{"{", 
      RowBox[{"g", ",", "_"}], "}"}], ".."}], "}"}], "]"}], ":=", 
  RowBox[{
   RowBox[{"p", "^", "2"}], "+", 
   RowBox[{"2", "p", 
    RowBox[{"(", 
     RowBox[{"1", "-", "p"}], ")"}], 
    RowBox[{
     RowBox[{"(", 
      RowBox[{"1", "/", "2"}], ")"}], "^", "n"}]}]}]}]], "Input",
 CellChangeTimes->{{3.88642933440261*^9, 3.8864293460339108`*^9}, {
  3.886429414693962*^9, 3.8864294499404716`*^9}, {3.88642949232066*^9, 
  3.8864295583385983`*^9}},
 CellLabel->"In[71]:=",ExpressionUUID->"8a27d0f7-aef2-40e3-a31c-86b1b7d30971"],

Cell[BoxData[
 RowBox[{"(*", " ", 
  RowBox[{
   RowBox[{
    RowBox[{"freqdad", "[", 
     RowBox[{"{", 
      RowBox[{
       RowBox[{"{", 
        RowBox[{"h", ",", "_"}], "}"}], ".."}], "}"}], "]"}], " ", "gives", 
    " ", "the", " ", "probablity", " ", "that", " ", "all", " ", "three", " ",
     "siblings", " ", "inherit", " ", "h"}], ",", " ", 
   RowBox[{"the", " ", "other", " ", "allele"}], ",", " ", 
   RowBox[{"from", " ", "father"}]}], " ", "*)"}]], "Input",
 CellChangeTimes->{{3.926855402378428*^9, 3.926855440400813*^9}, {
  3.926858172109728*^9, 3.926858206263286*^9}, {3.927037848707225*^9, 
  3.9270378595387506`*^9}, {3.933695373818688*^9, 3.9336953782819347`*^9}},
 CellLabel->"In[72]:=",ExpressionUUID->"e4bd3f7c-02fa-4ebb-8b9d-79dae10a4998"],

Cell[BoxData[
 RowBox[{
  RowBox[{"freqdad", "[", 
   RowBox[{"{", 
    RowBox[{
     RowBox[{"{", 
      RowBox[{"h", ",", "_"}], "}"}], ".."}], "}"}], "]"}], ":=", 
  RowBox[{
   RowBox[{
    RowBox[{"(", 
     RowBox[{"1", "-", "p"}], ")"}], "^", "2"}], "+", 
   RowBox[{"2", "p", 
    RowBox[{"(", 
     RowBox[{"1", "-", "p"}], ")"}], 
    RowBox[{
     RowBox[{"(", 
      RowBox[{"1", "/", "2"}], ")"}], "^", "n"}]}]}]}]], "Input",
 CellChangeTimes->{{3.88642967959553*^9, 3.886429690545208*^9}},
 CellLabel->"In[73]:=",ExpressionUUID->"a01f8be7-e7d8-4d50-95cb-689de09f5de7"],

Cell[BoxData[
 RowBox[{"(*", " ", 
  RowBox[{
   RowBox[{"freqdad", "[", 
    RowBox[{"{", 
     RowBox[{
      RowBox[{"{", 
       RowBox[{"_", ",", "_"}], "}"}], ".."}], "}"}], "]"}], " ", "gives", 
   " ", "the", " ", "probablity", " ", "that", " ", "the", " ", "three", " ", 
   "siblings", " ", "inherit", " ", "different", " ", "alleles", " ", "from", 
   " ", "father"}], " ", "*)"}]], "Input",
 CellChangeTimes->{{3.926858231795248*^9, 3.9268582509042997`*^9}, {
  3.933695419114148*^9, 3.933695425494545*^9}},
 CellLabel->"In[74]:=",ExpressionUUID->"9b4cd4bc-5188-4dd3-8c2e-4bc152544661"],

Cell[BoxData[
 RowBox[{
  RowBox[{"freqdad", "[", 
   RowBox[{"{", 
    RowBox[{
     RowBox[{"{", 
      RowBox[{"_", ",", "_"}], "}"}], ".."}], "}"}], "]"}], ":=", 
  RowBox[{"2", "p", 
   RowBox[{"(", 
    RowBox[{"1", "-", "p"}], ")"}], 
   RowBox[{
    RowBox[{"(", 
     RowBox[{"1", "/", "2"}], ")"}], "^", "n"}]}]}]], "Input",
 CellChangeTimes->{{3.88642971563595*^9, 3.88642975488783*^9}},
 CellLabel->"In[75]:=",ExpressionUUID->"9804f1bf-c427-49f2-8dd2-34c1db895a9f"],

Cell[BoxData[
 RowBox[{"(*", " ", 
  RowBox[{
   RowBox[{"freqmom", "[", 
    RowBox[{"{", 
     RowBox[{
      RowBox[{"{", 
       RowBox[{"_", ",", "g"}], "}"}], ".."}], "}"}], "]"}], " ", "gives", 
   " ", "the", " ", "probability", " ", "that", " ", "all", " ", "three", " ",
    "siblings", " ", "inherit", " ", "allele", " ", "g", " ", 
   RowBox[{"(", 
    RowBox[{"for", " ", "conditional", " ", "altruism"}], ")"}], " ", "from", 
   " ", "mother"}], " ", "*)"}]], "Input",
 CellChangeTimes->{{3.926858315830511*^9, 3.926858316745285*^9}, {
  3.93369545199574*^9, 3.933695465204866*^9}},
 CellLabel->"In[76]:=",ExpressionUUID->"d8fa7ced-dbe8-4767-a971-817d459cef2d"],

Cell[BoxData[
 RowBox[{
  RowBox[{"freqmom", "[", 
   RowBox[{"{", 
    RowBox[{
     RowBox[{"{", 
      RowBox[{"_", ",", "g"}], "}"}], ".."}], "}"}], "]"}], ":=", 
  RowBox[{
   RowBox[{"p", "^", "2"}], "+", 
   RowBox[{"2", "p", 
    RowBox[{"(", 
     RowBox[{"1", "-", "p"}], ")"}], 
    RowBox[{
     RowBox[{"(", 
      RowBox[{"1", "/", "2"}], ")"}], "^", "n"}]}]}]}]], "Input",
 CellChangeTimes->{{3.88642933440261*^9, 3.8864293460339108`*^9}, {
  3.886429414693962*^9, 3.8864294499404716`*^9}, {3.88642949232066*^9, 
  3.8864295583385983`*^9}, {3.886429831326758*^9, 3.8864298537169657`*^9}},
 CellLabel->"In[77]:=",ExpressionUUID->"c520ea46-a9b9-4e1a-84e1-72ad8dce2a70"],

Cell[BoxData[
 RowBox[{"(*", " ", 
  RowBox[{
   RowBox[{
    RowBox[{"freqmom", "[", 
     RowBox[{"{", 
      RowBox[{
       RowBox[{"{", 
        RowBox[{"_", ",", "h"}], "}"}], ".."}], "}"}], "]"}], " ", "gives", 
    " ", "the", " ", "probablity", " ", "that", " ", "all", " ", "three", " ",
     "siblings", " ", "inherit", " ", "the", " ", "other", " ", "allele"}], 
   " ", 
   StyleBox["\[Dash]",
    FontSize->12], 
   StyleBox[" ",
    FontSize->12], "h", " ", "\[Dash]", " ", 
   RowBox[{"from", " ", "mother"}]}], " ", "*)"}]], "Input",
 CellChangeTimes->{{3.926858292085559*^9, 3.926858292928439*^9}, {
  3.93369550793967*^9, 3.933695524063939*^9}},
 CellLabel->"In[78]:=",ExpressionUUID->"2ad5ea4e-78b0-417b-91a6-a171fa19a392"],

Cell[BoxData[
 RowBox[{
  RowBox[{"freqmom", "[", 
   RowBox[{"{", 
    RowBox[{
     RowBox[{"{", 
      RowBox[{"_", ",", "h"}], "}"}], ".."}], "}"}], "]"}], ":=", 
  RowBox[{
   RowBox[{
    RowBox[{"(", 
     RowBox[{"1", "-", "p"}], ")"}], "^", "2"}], "+", 
   RowBox[{"2", "p", 
    RowBox[{"(", 
     RowBox[{"1", "-", "p"}], ")"}], 
    RowBox[{
     RowBox[{"(", 
      RowBox[{"1", "/", "2"}], ")"}], "^", "n"}]}]}]}]], "Input",
 CellChangeTimes->{{3.88642967959553*^9, 3.886429690545208*^9}, {
  3.88642983644762*^9, 3.8864298605457563`*^9}},
 CellLabel->"In[79]:=",ExpressionUUID->"f44004d1-b705-497e-83e3-06ac496e9336"],

Cell[BoxData[
 RowBox[{"(*", " ", 
  RowBox[{
   RowBox[{"freqmom", "[", 
    RowBox[{"{", 
     RowBox[{
      RowBox[{"{", 
       RowBox[{"_", ",", "_"}], "}"}], ".."}], "}"}], "]"}], " ", "gives", 
   " ", "the", " ", " ", "probablity", " ", "that", " ", "the", " ", "three", 
   " ", "siblings", " ", "inherit", " ", "different", " ", "alleles", " ", 
   "from", " ", "mother"}], " ", "*)"}]], "Input",
 CellChangeTimes->{{3.926858304409896*^9, 3.926858305175798*^9}, {
  3.9336955391034107`*^9, 3.933695542617321*^9}},
 CellLabel->"In[80]:=",ExpressionUUID->"217de1ec-035a-4740-9728-61dbe73f57f9"],

Cell[BoxData[
 RowBox[{
  RowBox[{"freqmom", "[", 
   RowBox[{"{", 
    RowBox[{
     RowBox[{"{", 
      RowBox[{"_", ",", "_"}], "}"}], ".."}], "}"}], "]"}], ":=", 
  RowBox[{"2", "p", 
   RowBox[{"(", 
    RowBox[{"1", "-", "p"}], ")"}], 
   RowBox[{
    RowBox[{"(", 
     RowBox[{"1", "/", "2"}], ")"}], "^", "n"}]}]}]], "Input",
 CellChangeTimes->{{3.88642971563595*^9, 3.88642975488783*^9}, {
  3.886429841110279*^9, 3.886429843079464*^9}},
 CellLabel->"In[81]:=",ExpressionUUID->"fe777126-badd-4e83-a4ab-c144fbf5e1cc"],

Cell[BoxData[
 RowBox[{"(*", " ", 
  RowBox[{
  "The", " ", "mapping", " ", "below", " ", "gives", " ", "the", " ", 
   "associated", " ", "freqdad", " ", "for", " ", "each", " ", "of", " ", 
   "64", " ", "genotype", " ", 
   RowBox[{"combinations", "."}]}], " ", "*)"}]], "Input",
 CellChangeTimes->{{3.933695575232811*^9, 3.933695737079186*^9}, {
  3.9336960485508213`*^9, 3.9336960540421886`*^9}},
 CellLabel->"In[82]:=",ExpressionUUID->"a0836e55-ac8d-4954-8d1c-0ee562bd5f1c"],

Cell[CellGroupData[{

Cell[BoxData[
 RowBox[{"Map", "[", 
  RowBox[{"freqdad", ",", "genotypes"}], "]"}]], "Input",
 CellChangeTimes->{{3.886782672867249*^9, 3.886782689678653*^9}, {
  3.927040036366377*^9, 3.927040038685367*^9}},
 CellLabel->"In[83]:=",ExpressionUUID->"5faba423-8535-4ae8-a09a-fe1d61bf1029"],

Cell[BoxData[
 RowBox[{"{", 
  RowBox[{
   RowBox[{
    RowBox[{
     FractionBox["1", "4"], " ", 
     RowBox[{"(", 
      RowBox[{"1", "-", "p"}], ")"}], " ", "p"}], "+", 
    SuperscriptBox["p", "2"]}], ",", 
   RowBox[{
    RowBox[{
     FractionBox["1", "4"], " ", 
     RowBox[{"(", 
      RowBox[{"1", "-", "p"}], ")"}], " ", "p"}], "+", 
    SuperscriptBox["p", "2"]}], ",", 
   RowBox[{
    FractionBox["1", "4"], " ", 
    RowBox[{"(", 
     RowBox[{"1", "-", "p"}], ")"}], " ", "p"}], ",", 
   RowBox[{
    FractionBox["1", "4"], " ", 
    RowBox[{"(", 
     RowBox[{"1", "-", "p"}], ")"}], " ", "p"}], ",", 
   RowBox[{
    RowBox[{
     FractionBox["1", "4"], " ", 
     RowBox[{"(", 
      RowBox[{"1", "-", "p"}], ")"}], " ", "p"}], "+", 
    SuperscriptBox["p", "2"]}], ",", 
   RowBox[{
    RowBox[{
     FractionBox["1", "4"], " ", 
     RowBox[{"(", 
      RowBox[{"1", "-", "p"}], ")"}], " ", "p"}], "+", 
    SuperscriptBox["p", "2"]}], ",", 
   RowBox[{
    FractionBox["1", "4"], " ", 
    RowBox[{"(", 
     RowBox[{"1", "-", "p"}], ")"}], " ", "p"}], ",", 
   RowBox[{
    FractionBox["1", "4"], " ", 
    RowBox[{"(", 
     RowBox[{"1", "-", "p"}], ")"}], " ", "p"}], ",", 
   RowBox[{
    FractionBox["1", "4"], " ", 
    RowBox[{"(", 
     RowBox[{"1", "-", "p"}], ")"}], " ", "p"}], ",", 
   RowBox[{
    FractionBox["1", "4"], " ", 
    RowBox[{"(", 
     RowBox[{"1", "-", "p"}], ")"}], " ", "p"}], ",", 
   RowBox[{
    FractionBox["1", "4"], " ", 
    RowBox[{"(", 
     RowBox[{"1", "-", "p"}], ")"}], " ", "p"}], ",", 
   RowBox[{
    FractionBox["1", "4"], " ", 
    RowBox[{"(", 
     RowBox[{"1", "-", "p"}], ")"}], " ", "p"}], ",", 
   RowBox[{
    FractionBox["1", "4"], " ", 
    RowBox[{"(", 
     RowBox[{"1", "-", "p"}], ")"}], " ", "p"}], ",", 
   RowBox[{
    FractionBox["1", "4"], " ", 
    RowBox[{"(", 
     RowBox[{"1", "-", "p"}], ")"}], " ", "p"}], ",", 
   RowBox[{
    FractionBox["1", "4"], " ", 
    RowBox[{"(", 
     RowBox[{"1", "-", "p"}], ")"}], " ", "p"}], ",", 
   RowBox[{
    FractionBox["1", "4"], " ", 
    RowBox[{"(", 
     RowBox[{"1", "-", "p"}], ")"}], " ", "p"}], ",", 
   RowBox[{
    RowBox[{
     FractionBox["1", "4"], " ", 
     RowBox[{"(", 
      RowBox[{"1", "-", "p"}], ")"}], " ", "p"}], "+", 
    SuperscriptBox["p", "2"]}], ",", 
   RowBox[{
    RowBox[{
     FractionBox["1", "4"], " ", 
     RowBox[{"(", 
      RowBox[{"1", "-", "p"}], ")"}], " ", "p"}], "+", 
    SuperscriptBox["p", "2"]}], ",", 
   RowBox[{
    FractionBox["1", "4"], " ", 
    RowBox[{"(", 
     RowBox[{"1", "-", "p"}], ")"}], " ", "p"}], ",", 
   RowBox[{
    FractionBox["1", "4"], " ", 
    RowBox[{"(", 
     RowBox[{"1", "-", "p"}], ")"}], " ", "p"}], ",", 
   RowBox[{
    RowBox[{
     FractionBox["1", "4"], " ", 
     RowBox[{"(", 
      RowBox[{"1", "-", "p"}], ")"}], " ", "p"}], "+", 
    SuperscriptBox["p", "2"]}], ",", 
   RowBox[{
    RowBox[{
     FractionBox["1", "4"], " ", 
     RowBox[{"(", 
      RowBox[{"1", "-", "p"}], ")"}], " ", "p"}], "+", 
    SuperscriptBox["p", "2"]}], ",", 
   RowBox[{
    FractionBox["1", "4"], " ", 
    RowBox[{"(", 
     RowBox[{"1", "-", "p"}], ")"}], " ", "p"}], ",", 
   RowBox[{
    FractionBox["1", "4"], " ", 
    RowBox[{"(", 
     RowBox[{"1", "-", "p"}], ")"}], " ", "p"}], ",", 
   RowBox[{
    FractionBox["1", "4"], " ", 
    RowBox[{"(", 
     RowBox[{"1", "-", "p"}], ")"}], " ", "p"}], ",", 
   RowBox[{
    FractionBox["1", "4"], " ", 
    RowBox[{"(", 
     RowBox[{"1", "-", "p"}], ")"}], " ", "p"}], ",", 
   RowBox[{
    FractionBox["1", "4"], " ", 
    RowBox[{"(", 
     RowBox[{"1", "-", "p"}], ")"}], " ", "p"}], ",", 
   RowBox[{
    FractionBox["1", "4"], " ", 
    RowBox[{"(", 
     RowBox[{"1", "-", "p"}], ")"}], " ", "p"}], ",", 
   RowBox[{
    FractionBox["1", "4"], " ", 
    RowBox[{"(", 
     RowBox[{"1", "-", "p"}], ")"}], " ", "p"}], ",", 
   RowBox[{
    FractionBox["1", "4"], " ", 
    RowBox[{"(", 
     RowBox[{"1", "-", "p"}], ")"}], " ", "p"}], ",", 
   RowBox[{
    FractionBox["1", "4"], " ", 
    RowBox[{"(", 
     RowBox[{"1", "-", "p"}], ")"}], " ", "p"}], ",", 
   RowBox[{
    FractionBox["1", "4"], " ", 
    RowBox[{"(", 
     RowBox[{"1", "-", "p"}], ")"}], " ", "p"}], ",", 
   RowBox[{
    FractionBox["1", "4"], " ", 
    RowBox[{"(", 
     RowBox[{"1", "-", "p"}], ")"}], " ", "p"}], ",", 
   RowBox[{
    FractionBox["1", "4"], " ", 
    RowBox[{"(", 
     RowBox[{"1", "-", "p"}], ")"}], " ", "p"}], ",", 
   RowBox[{
    FractionBox["1", "4"], " ", 
    RowBox[{"(", 
     RowBox[{"1", "-", "p"}], ")"}], " ", "p"}], ",", 
   RowBox[{
    FractionBox["1", "4"], " ", 
    RowBox[{"(", 
     RowBox[{"1", "-", "p"}], ")"}], " ", "p"}], ",", 
   RowBox[{
    FractionBox["1", "4"], " ", 
    RowBox[{"(", 
     RowBox[{"1", "-", "p"}], ")"}], " ", "p"}], ",", 
   RowBox[{
    FractionBox["1", "4"], " ", 
    RowBox[{"(", 
     RowBox[{"1", "-", "p"}], ")"}], " ", "p"}], ",", 
   RowBox[{
    FractionBox["1", "4"], " ", 
    RowBox[{"(", 
     RowBox[{"1", "-", "p"}], ")"}], " ", "p"}], ",", 
   RowBox[{
    FractionBox["1", "4"], " ", 
    RowBox[{"(", 
     RowBox[{"1", "-", "p"}], ")"}], " ", "p"}], ",", 
   RowBox[{
    FractionBox["1", "4"], " ", 
    RowBox[{"(", 
     RowBox[{"1", "-", "p"}], ")"}], " ", "p"}], ",", 
   RowBox[{
    FractionBox["1", "4"], " ", 
    RowBox[{"(", 
     RowBox[{"1", "-", "p"}], ")"}], " ", "p"}], ",", 
   RowBox[{
    SuperscriptBox[
     RowBox[{"(", 
      RowBox[{"1", "-", "p"}], ")"}], "2"], "+", 
    RowBox[{
     FractionBox["1", "4"], " ", 
     RowBox[{"(", 
      RowBox[{"1", "-", "p"}], ")"}], " ", "p"}]}], ",", 
   RowBox[{
    SuperscriptBox[
     RowBox[{"(", 
      RowBox[{"1", "-", "p"}], ")"}], "2"], "+", 
    RowBox[{
     FractionBox["1", "4"], " ", 
     RowBox[{"(", 
      RowBox[{"1", "-", "p"}], ")"}], " ", "p"}]}], ",", 
   RowBox[{
    FractionBox["1", "4"], " ", 
    RowBox[{"(", 
     RowBox[{"1", "-", "p"}], ")"}], " ", "p"}], ",", 
   RowBox[{
    FractionBox["1", "4"], " ", 
    RowBox[{"(", 
     RowBox[{"1", "-", "p"}], ")"}], " ", "p"}], ",", 
   RowBox[{
    SuperscriptBox[
     RowBox[{"(", 
      RowBox[{"1", "-", "p"}], ")"}], "2"], "+", 
    RowBox[{
     FractionBox["1", "4"], " ", 
     RowBox[{"(", 
      RowBox[{"1", "-", "p"}], ")"}], " ", "p"}]}], ",", 
   RowBox[{
    SuperscriptBox[
     RowBox[{"(", 
      RowBox[{"1", "-", "p"}], ")"}], "2"], "+", 
    RowBox[{
     FractionBox["1", "4"], " ", 
     RowBox[{"(", 
      RowBox[{"1", "-", "p"}], ")"}], " ", "p"}]}], ",", 
   RowBox[{
    FractionBox["1", "4"], " ", 
    RowBox[{"(", 
     RowBox[{"1", "-", "p"}], ")"}], " ", "p"}], ",", 
   RowBox[{
    FractionBox["1", "4"], " ", 
    RowBox[{"(", 
     RowBox[{"1", "-", "p"}], ")"}], " ", "p"}], ",", 
   RowBox[{
    FractionBox["1", "4"], " ", 
    RowBox[{"(", 
     RowBox[{"1", "-", "p"}], ")"}], " ", "p"}], ",", 
   RowBox[{
    FractionBox["1", "4"], " ", 
    RowBox[{"(", 
     RowBox[{"1", "-", "p"}], ")"}], " ", "p"}], ",", 
   RowBox[{
    FractionBox["1", "4"], " ", 
    RowBox[{"(", 
     RowBox[{"1", "-", "p"}], ")"}], " ", "p"}], ",", 
   RowBox[{
    FractionBox["1", "4"], " ", 
    RowBox[{"(", 
     RowBox[{"1", "-", "p"}], ")"}], " ", "p"}], ",", 
   RowBox[{
    FractionBox["1", "4"], " ", 
    RowBox[{"(", 
     RowBox[{"1", "-", "p"}], ")"}], " ", "p"}], ",", 
   RowBox[{
    FractionBox["1", "4"], " ", 
    RowBox[{"(", 
     RowBox[{"1", "-", "p"}], ")"}], " ", "p"}], ",", 
   RowBox[{
    FractionBox["1", "4"], " ", 
    RowBox[{"(", 
     RowBox[{"1", "-", "p"}], ")"}], " ", "p"}], ",", 
   RowBox[{
    FractionBox["1", "4"], " ", 
    RowBox[{"(", 
     RowBox[{"1", "-", "p"}], ")"}], " ", "p"}], ",", 
   RowBox[{
    SuperscriptBox[
     RowBox[{"(", 
      RowBox[{"1", "-", "p"}], ")"}], "2"], "+", 
    RowBox[{
     FractionBox["1", "4"], " ", 
     RowBox[{"(", 
      RowBox[{"1", "-", "p"}], ")"}], " ", "p"}]}], ",", 
   RowBox[{
    SuperscriptBox[
     RowBox[{"(", 
      RowBox[{"1", "-", "p"}], ")"}], "2"], "+", 
    RowBox[{
     FractionBox["1", "4"], " ", 
     RowBox[{"(", 
      RowBox[{"1", "-", "p"}], ")"}], " ", "p"}]}], ",", 
   RowBox[{
    FractionBox["1", "4"], " ", 
    RowBox[{"(", 
     RowBox[{"1", "-", "p"}], ")"}], " ", "p"}], ",", 
   RowBox[{
    FractionBox["1", "4"], " ", 
    RowBox[{"(", 
     RowBox[{"1", "-", "p"}], ")"}], " ", "p"}], ",", 
   RowBox[{
    SuperscriptBox[
     RowBox[{"(", 
      RowBox[{"1", "-", "p"}], ")"}], "2"], "+", 
    RowBox[{
     FractionBox["1", "4"], " ", 
     RowBox[{"(", 
      RowBox[{"1", "-", "p"}], ")"}], " ", "p"}]}], ",", 
   RowBox[{
    SuperscriptBox[
     RowBox[{"(", 
      RowBox[{"1", "-", "p"}], ")"}], "2"], "+", 
    RowBox[{
     FractionBox["1", "4"], " ", 
     RowBox[{"(", 
      RowBox[{"1", "-", "p"}], ")"}], " ", "p"}]}]}], "}"}]], "Output",
 CellChangeTimes->{3.927039941323161*^9, 3.927040097970344*^9, 
  3.9270437447173*^9, 3.9270463954170856`*^9, 3.9336976860526114`*^9, 
  3.93369789529285*^9},
 CellLabel->"Out[83]=",ExpressionUUID->"a7da549f-5fad-4fe2-8369-b247eb8adf40"]
}, Open  ]],

Cell[BoxData[
 RowBox[{"(*", " ", 
  RowBox[{
  "The", " ", "mapping", " ", "below", " ", "gives", " ", "the", " ", 
   "associated", " ", "freqmom", " ", "for", " ", "each", " ", "of", " ", 
   "64", " ", "genotype", " ", 
   RowBox[{"combinations", "."}]}], " ", "*)"}]], "Input",
 CellChangeTimes->{{3.9336960694532423`*^9, 3.933696073338664*^9}},
 CellLabel->"In[84]:=",ExpressionUUID->"bb4420aa-1244-4098-8e64-12c888ff72ee"],

Cell[CellGroupData[{

Cell[BoxData[
 RowBox[{"Map", "[", 
  RowBox[{"freqmom", ",", "genotypes"}], "]"}]], "Input",
 CellChangeTimes->{{3.886782824922533*^9, 3.886782832010428*^9}, {
  3.927040043550296*^9, 3.927040048798629*^9}},
 CellLabel->"In[85]:=",ExpressionUUID->"a1f191af-3f89-42b6-9ce4-2ce3c72d8498"],

Cell[BoxData[
 RowBox[{"{", 
  RowBox[{
   RowBox[{
    RowBox[{
     FractionBox["1", "4"], " ", 
     RowBox[{"(", 
      RowBox[{"1", "-", "p"}], ")"}], " ", "p"}], "+", 
    SuperscriptBox["p", "2"]}], ",", 
   RowBox[{
    FractionBox["1", "4"], " ", 
    RowBox[{"(", 
     RowBox[{"1", "-", "p"}], ")"}], " ", "p"}], ",", 
   RowBox[{
    RowBox[{
     FractionBox["1", "4"], " ", 
     RowBox[{"(", 
      RowBox[{"1", "-", "p"}], ")"}], " ", "p"}], "+", 
    SuperscriptBox["p", "2"]}], ",", 
   RowBox[{
    FractionBox["1", "4"], " ", 
    RowBox[{"(", 
     RowBox[{"1", "-", "p"}], ")"}], " ", "p"}], ",", 
   RowBox[{
    FractionBox["1", "4"], " ", 
    RowBox[{"(", 
     RowBox[{"1", "-", "p"}], ")"}], " ", "p"}], ",", 
   RowBox[{
    FractionBox["1", "4"], " ", 
    RowBox[{"(", 
     RowBox[{"1", "-", "p"}], ")"}], " ", "p"}], ",", 
   RowBox[{
    FractionBox["1", "4"], " ", 
    RowBox[{"(", 
     RowBox[{"1", "-", "p"}], ")"}], " ", "p"}], ",", 
   RowBox[{
    FractionBox["1", "4"], " ", 
    RowBox[{"(", 
     RowBox[{"1", "-", "p"}], ")"}], " ", "p"}], ",", 
   RowBox[{
    RowBox[{
     FractionBox["1", "4"], " ", 
     RowBox[{"(", 
      RowBox[{"1", "-", "p"}], ")"}], " ", "p"}], "+", 
    SuperscriptBox["p", "2"]}], ",", 
   RowBox[{
    FractionBox["1", "4"], " ", 
    RowBox[{"(", 
     RowBox[{"1", "-", "p"}], ")"}], " ", "p"}], ",", 
   RowBox[{
    RowBox[{
     FractionBox["1", "4"], " ", 
     RowBox[{"(", 
      RowBox[{"1", "-", "p"}], ")"}], " ", "p"}], "+", 
    SuperscriptBox["p", "2"]}], ",", 
   RowBox[{
    FractionBox["1", "4"], " ", 
    RowBox[{"(", 
     RowBox[{"1", "-", "p"}], ")"}], " ", "p"}], ",", 
   RowBox[{
    FractionBox["1", "4"], " ", 
    RowBox[{"(", 
     RowBox[{"1", "-", "p"}], ")"}], " ", "p"}], ",", 
   RowBox[{
    FractionBox["1", "4"], " ", 
    RowBox[{"(", 
     RowBox[{"1", "-", "p"}], ")"}], " ", "p"}], ",", 
   RowBox[{
    FractionBox["1", "4"], " ", 
    RowBox[{"(", 
     RowBox[{"1", "-", "p"}], ")"}], " ", "p"}], ",", 
   RowBox[{
    FractionBox["1", "4"], " ", 
    RowBox[{"(", 
     RowBox[{"1", "-", "p"}], ")"}], " ", "p"}], ",", 
   RowBox[{
    FractionBox["1", "4"], " ", 
    RowBox[{"(", 
     RowBox[{"1", "-", "p"}], ")"}], " ", "p"}], ",", 
   RowBox[{
    FractionBox["1", "4"], " ", 
    RowBox[{"(", 
     RowBox[{"1", "-", "p"}], ")"}], " ", "p"}], ",", 
   RowBox[{
    FractionBox["1", "4"], " ", 
    RowBox[{"(", 
     RowBox[{"1", "-", "p"}], ")"}], " ", "p"}], ",", 
   RowBox[{
    FractionBox["1", "4"], " ", 
    RowBox[{"(", 
     RowBox[{"1", "-", "p"}], ")"}], " ", "p"}], ",", 
   RowBox[{
    FractionBox["1", "4"], " ", 
    RowBox[{"(", 
     RowBox[{"1", "-", "p"}], ")"}], " ", "p"}], ",", 
   RowBox[{
    SuperscriptBox[
     RowBox[{"(", 
      RowBox[{"1", "-", "p"}], ")"}], "2"], "+", 
    RowBox[{
     FractionBox["1", "4"], " ", 
     RowBox[{"(", 
      RowBox[{"1", "-", "p"}], ")"}], " ", "p"}]}], ",", 
   RowBox[{
    FractionBox["1", "4"], " ", 
    RowBox[{"(", 
     RowBox[{"1", "-", "p"}], ")"}], " ", "p"}], ",", 
   RowBox[{
    SuperscriptBox[
     RowBox[{"(", 
      RowBox[{"1", "-", "p"}], ")"}], "2"], "+", 
    RowBox[{
     FractionBox["1", "4"], " ", 
     RowBox[{"(", 
      RowBox[{"1", "-", "p"}], ")"}], " ", "p"}]}], ",", 
   RowBox[{
    FractionBox["1", "4"], " ", 
    RowBox[{"(", 
     RowBox[{"1", "-", "p"}], ")"}], " ", "p"}], ",", 
   RowBox[{
    FractionBox["1", "4"], " ", 
    RowBox[{"(", 
     RowBox[{"1", "-", "p"}], ")"}], " ", "p"}], ",", 
   RowBox[{
    FractionBox["1", "4"], " ", 
    RowBox[{"(", 
     RowBox[{"1", "-", "p"}], ")"}], " ", "p"}], ",", 
   RowBox[{
    FractionBox["1", "4"], " ", 
    RowBox[{"(", 
     RowBox[{"1", "-", "p"}], ")"}], " ", "p"}], ",", 
   RowBox[{
    FractionBox["1", "4"], " ", 
    RowBox[{"(", 
     RowBox[{"1", "-", "p"}], ")"}], " ", "p"}], ",", 
   RowBox[{
    SuperscriptBox[
     RowBox[{"(", 
      RowBox[{"1", "-", "p"}], ")"}], "2"], "+", 
    RowBox[{
     FractionBox["1", "4"], " ", 
     RowBox[{"(", 
      RowBox[{"1", "-", "p"}], ")"}], " ", "p"}]}], ",", 
   RowBox[{
    FractionBox["1", "4"], " ", 
    RowBox[{"(", 
     RowBox[{"1", "-", "p"}], ")"}], " ", "p"}], ",", 
   RowBox[{
    SuperscriptBox[
     RowBox[{"(", 
      RowBox[{"1", "-", "p"}], ")"}], "2"], "+", 
    RowBox[{
     FractionBox["1", "4"], " ", 
     RowBox[{"(", 
      RowBox[{"1", "-", "p"}], ")"}], " ", "p"}]}], ",", 
   RowBox[{
    RowBox[{
     FractionBox["1", "4"], " ", 
     RowBox[{"(", 
      RowBox[{"1", "-", "p"}], ")"}], " ", "p"}], "+", 
    SuperscriptBox["p", "2"]}], ",", 
   RowBox[{
    FractionBox["1", "4"], " ", 
    RowBox[{"(", 
     RowBox[{"1", "-", "p"}], ")"}], " ", "p"}], ",", 
   RowBox[{
    RowBox[{
     FractionBox["1", "4"], " ", 
     RowBox[{"(", 
      RowBox[{"1", "-", "p"}], ")"}], " ", "p"}], "+", 
    SuperscriptBox["p", "2"]}], ",", 
   RowBox[{
    FractionBox["1", "4"], " ", 
    RowBox[{"(", 
     RowBox[{"1", "-", "p"}], ")"}], " ", "p"}], ",", 
   RowBox[{
    FractionBox["1", "4"], " ", 
    RowBox[{"(", 
     RowBox[{"1", "-", "p"}], ")"}], " ", "p"}], ",", 
   RowBox[{
    FractionBox["1", "4"], " ", 
    RowBox[{"(", 
     RowBox[{"1", "-", "p"}], ")"}], " ", "p"}], ",", 
   RowBox[{
    FractionBox["1", "4"], " ", 
    RowBox[{"(", 
     RowBox[{"1", "-", "p"}], ")"}], " ", "p"}], ",", 
   RowBox[{
    FractionBox["1", "4"], " ", 
    RowBox[{"(", 
     RowBox[{"1", "-", "p"}], ")"}], " ", "p"}], ",", 
   RowBox[{
    RowBox[{
     FractionBox["1", "4"], " ", 
     RowBox[{"(", 
      RowBox[{"1", "-", "p"}], ")"}], " ", "p"}], "+", 
    SuperscriptBox["p", "2"]}], ",", 
   RowBox[{
    FractionBox["1", "4"], " ", 
    RowBox[{"(", 
     RowBox[{"1", "-", "p"}], ")"}], " ", "p"}], ",", 
   RowBox[{
    RowBox[{
     FractionBox["1", "4"], " ", 
     RowBox[{"(", 
      RowBox[{"1", "-", "p"}], ")"}], " ", "p"}], "+", 
    SuperscriptBox["p", "2"]}], ",", 
   RowBox[{
    FractionBox["1", "4"], " ", 
    RowBox[{"(", 
     RowBox[{"1", "-", "p"}], ")"}], " ", "p"}], ",", 
   RowBox[{
    FractionBox["1", "4"], " ", 
    RowBox[{"(", 
     RowBox[{"1", "-", "p"}], ")"}], " ", "p"}], ",", 
   RowBox[{
    FractionBox["1", "4"], " ", 
    RowBox[{"(", 
     RowBox[{"1", "-", "p"}], ")"}], " ", "p"}], ",", 
   RowBox[{
    FractionBox["1", "4"], " ", 
    RowBox[{"(", 
     RowBox[{"1", "-", "p"}], ")"}], " ", "p"}], ",", 
   RowBox[{
    FractionBox["1", "4"], " ", 
    RowBox[{"(", 
     RowBox[{"1", "-", "p"}], ")"}], " ", "p"}], ",", 
   RowBox[{
    FractionBox["1", "4"], " ", 
    RowBox[{"(", 
     RowBox[{"1", "-", "p"}], ")"}], " ", "p"}], ",", 
   RowBox[{
    FractionBox["1", "4"], " ", 
    RowBox[{"(", 
     RowBox[{"1", "-", "p"}], ")"}], " ", "p"}], ",", 
   RowBox[{
    FractionBox["1", "4"], " ", 
    RowBox[{"(", 
     RowBox[{"1", "-", "p"}], ")"}], " ", "p"}], ",", 
   RowBox[{
    FractionBox["1", "4"], " ", 
    RowBox[{"(", 
     RowBox[{"1", "-", "p"}], ")"}], " ", "p"}], ",", 
   RowBox[{
    FractionBox["1", "4"], " ", 
    RowBox[{"(", 
     RowBox[{"1", "-", "p"}], ")"}], " ", "p"}], ",", 
   RowBox[{
    SuperscriptBox[
     RowBox[{"(", 
      RowBox[{"1", "-", "p"}], ")"}], "2"], "+", 
    RowBox[{
     FractionBox["1", "4"], " ", 
     RowBox[{"(", 
      RowBox[{"1", "-", "p"}], ")"}], " ", "p"}]}], ",", 
   RowBox[{
    FractionBox["1", "4"], " ", 
    RowBox[{"(", 
     RowBox[{"1", "-", "p"}], ")"}], " ", "p"}], ",", 
   RowBox[{
    SuperscriptBox[
     RowBox[{"(", 
      RowBox[{"1", "-", "p"}], ")"}], "2"], "+", 
    RowBox[{
     FractionBox["1", "4"], " ", 
     RowBox[{"(", 
      RowBox[{"1", "-", "p"}], ")"}], " ", "p"}]}], ",", 
   RowBox[{
    FractionBox["1", "4"], " ", 
    RowBox[{"(", 
     RowBox[{"1", "-", "p"}], ")"}], " ", "p"}], ",", 
   RowBox[{
    FractionBox["1", "4"], " ", 
    RowBox[{"(", 
     RowBox[{"1", "-", "p"}], ")"}], " ", "p"}], ",", 
   RowBox[{
    FractionBox["1", "4"], " ", 
    RowBox[{"(", 
     RowBox[{"1", "-", "p"}], ")"}], " ", "p"}], ",", 
   RowBox[{
    FractionBox["1", "4"], " ", 
    RowBox[{"(", 
     RowBox[{"1", "-", "p"}], ")"}], " ", "p"}], ",", 
   RowBox[{
    FractionBox["1", "4"], " ", 
    RowBox[{"(", 
     RowBox[{"1", "-", "p"}], ")"}], " ", "p"}], ",", 
   RowBox[{
    SuperscriptBox[
     RowBox[{"(", 
      RowBox[{"1", "-", "p"}], ")"}], "2"], "+", 
    RowBox[{
     FractionBox["1", "4"], " ", 
     RowBox[{"(", 
      RowBox[{"1", "-", "p"}], ")"}], " ", "p"}]}], ",", 
   RowBox[{
    FractionBox["1", "4"], " ", 
    RowBox[{"(", 
     RowBox[{"1", "-", "p"}], ")"}], " ", "p"}], ",", 
   RowBox[{
    SuperscriptBox[
     RowBox[{"(", 
      RowBox[{"1", "-", "p"}], ")"}], "2"], "+", 
    RowBox[{
     FractionBox["1", "4"], " ", 
     RowBox[{"(", 
      RowBox[{"1", "-", "p"}], ")"}], " ", "p"}]}]}], "}"}]], "Output",
 CellChangeTimes->{3.886782841306163*^9, 3.886876927171587*^9, 
  3.886942969249494*^9, 3.8870285119870977`*^9, 3.887107432136509*^9, 
  3.887279716595491*^9, 3.887286947521914*^9, 3.8872870836526203`*^9, 
  3.926854687085153*^9, 3.927040097988744*^9, 3.92704374921739*^9, 
  3.927046395464512*^9, 3.9336976861009197`*^9, 3.9336978953517923`*^9},
 CellLabel->"Out[85]=",ExpressionUUID->"a085ea05-00aa-41ca-a1bc-4de13f375528"]
}, Open  ]],

Cell[BoxData[
 RowBox[{"(*", " ", 
  RowBox[{
   RowBox[{
   "The", " ", "mapping", " ", "below", " ", "gives", " ", "the", " ", 
    "associated", " ", "product", " ", "of", " ", "freqdad", " ", "and", " ", 
    "freqmom", " ", "for", " ", "each", " ", "of", " ", "64", " ", "genotype",
     " ", "combinations"}], ",", " ", 
   RowBox[{
   "in", " ", "other", " ", "words", " ", "the", " ", "probablity", " ", "of",
     " ", "each", " ", 
    RowBox[{"combination", ".", " ", "This"}], " ", "corresponds", " ", "to", 
    " ", "the", " ", "frequency", " ", "column", " ", "in", " ", "Table", " ",
     "4", " ", "in", " ", "the", " ", "main", " ", "article"}]}], " ", 
  "*)"}]], "Input",
 CellChangeTimes->{{3.933696090781678*^9, 3.933696128197728*^9}, {
  3.9336963287030277`*^9, 3.9336963789621964`*^9}},
 CellLabel->"In[86]:=",ExpressionUUID->"013d3e5c-be43-4915-bb5e-6e9da3157241"],

Cell[CellGroupData[{

Cell[BoxData[
 RowBox[{
  RowBox[{
   RowBox[{
    RowBox[{"Map", "[", 
     RowBox[{"freqdad", ",", "#"}], "]"}], 
    RowBox[{"Map", "[", 
     RowBox[{"freqmom", ",", "#"}], "]"}]}], "&"}], "[", "genotypes", 
  "]"}]], "Input",
 CellChangeTimes->{{3.927040131156082*^9, 3.927040198304397*^9}, {
  3.927040279414938*^9, 3.927040282118799*^9}},
 CellLabel->"In[87]:=",ExpressionUUID->"0fa1c7cd-48fc-4fda-82b5-81c285753bf1"],

Cell[BoxData[
 RowBox[{"{", 
  RowBox[{
   SuperscriptBox[
    RowBox[{"(", 
     RowBox[{
      RowBox[{
       FractionBox["1", "4"], " ", 
       RowBox[{"(", 
        RowBox[{"1", "-", "p"}], ")"}], " ", "p"}], "+", 
      SuperscriptBox["p", "2"]}], ")"}], "2"], ",", 
   RowBox[{
    FractionBox["1", "4"], " ", 
    RowBox[{"(", 
     RowBox[{"1", "-", "p"}], ")"}], " ", "p", " ", 
    RowBox[{"(", 
     RowBox[{
      RowBox[{
       FractionBox["1", "4"], " ", 
       RowBox[{"(", 
        RowBox[{"1", "-", "p"}], ")"}], " ", "p"}], "+", 
      SuperscriptBox["p", "2"]}], ")"}]}], ",", 
   RowBox[{
    FractionBox["1", "4"], " ", 
    RowBox[{"(", 
     RowBox[{"1", "-", "p"}], ")"}], " ", "p", " ", 
    RowBox[{"(", 
     RowBox[{
      RowBox[{
       FractionBox["1", "4"], " ", 
       RowBox[{"(", 
        RowBox[{"1", "-", "p"}], ")"}], " ", "p"}], "+", 
      SuperscriptBox["p", "2"]}], ")"}]}], ",", 
   RowBox[{
    FractionBox["1", "16"], " ", 
    SuperscriptBox[
     RowBox[{"(", 
      RowBox[{"1", "-", "p"}], ")"}], "2"], " ", 
    SuperscriptBox["p", "2"]}], ",", 
   RowBox[{
    FractionBox["1", "4"], " ", 
    RowBox[{"(", 
     RowBox[{"1", "-", "p"}], ")"}], " ", "p", " ", 
    RowBox[{"(", 
     RowBox[{
      RowBox[{
       FractionBox["1", "4"], " ", 
       RowBox[{"(", 
        RowBox[{"1", "-", "p"}], ")"}], " ", "p"}], "+", 
      SuperscriptBox["p", "2"]}], ")"}]}], ",", 
   RowBox[{
    FractionBox["1", "4"], " ", 
    RowBox[{"(", 
     RowBox[{"1", "-", "p"}], ")"}], " ", "p", " ", 
    RowBox[{"(", 
     RowBox[{
      RowBox[{
       FractionBox["1", "4"], " ", 
       RowBox[{"(", 
        RowBox[{"1", "-", "p"}], ")"}], " ", "p"}], "+", 
      SuperscriptBox["p", "2"]}], ")"}]}], ",", 
   RowBox[{
    FractionBox["1", "16"], " ", 
    SuperscriptBox[
     RowBox[{"(", 
      RowBox[{"1", "-", "p"}], ")"}], "2"], " ", 
    SuperscriptBox["p", "2"]}], ",", 
   RowBox[{
    FractionBox["1", "16"], " ", 
    SuperscriptBox[
     RowBox[{"(", 
      RowBox[{"1", "-", "p"}], ")"}], "2"], " ", 
    SuperscriptBox["p", "2"]}], ",", 
   RowBox[{
    FractionBox["1", "4"], " ", 
    RowBox[{"(", 
     RowBox[{"1", "-", "p"}], ")"}], " ", "p", " ", 
    RowBox[{"(", 
     RowBox[{
      RowBox[{
       FractionBox["1", "4"], " ", 
       RowBox[{"(", 
        RowBox[{"1", "-", "p"}], ")"}], " ", "p"}], "+", 
      SuperscriptBox["p", "2"]}], ")"}]}], ",", 
   RowBox[{
    FractionBox["1", "16"], " ", 
    SuperscriptBox[
     RowBox[{"(", 
      RowBox[{"1", "-", "p"}], ")"}], "2"], " ", 
    SuperscriptBox["p", "2"]}], ",", 
   RowBox[{
    FractionBox["1", "4"], " ", 
    RowBox[{"(", 
     RowBox[{"1", "-", "p"}], ")"}], " ", "p", " ", 
    RowBox[{"(", 
     RowBox[{
      RowBox[{
       FractionBox["1", "4"], " ", 
       RowBox[{"(", 
        RowBox[{"1", "-", "p"}], ")"}], " ", "p"}], "+", 
      SuperscriptBox["p", "2"]}], ")"}]}], ",", 
   RowBox[{
    FractionBox["1", "16"], " ", 
    SuperscriptBox[
     RowBox[{"(", 
      RowBox[{"1", "-", "p"}], ")"}], "2"], " ", 
    SuperscriptBox["p", "2"]}], ",", 
   RowBox[{
    FractionBox["1", "16"], " ", 
    SuperscriptBox[
     RowBox[{"(", 
      RowBox[{"1", "-", "p"}], ")"}], "2"], " ", 
    SuperscriptBox["p", "2"]}], ",", 
   RowBox[{
    FractionBox["1", "16"], " ", 
    SuperscriptBox[
     RowBox[{"(", 
      RowBox[{"1", "-", "p"}], ")"}], "2"], " ", 
    SuperscriptBox["p", "2"]}], ",", 
   RowBox[{
    FractionBox["1", "16"], " ", 
    SuperscriptBox[
     RowBox[{"(", 
      RowBox[{"1", "-", "p"}], ")"}], "2"], " ", 
    SuperscriptBox["p", "2"]}], ",", 
   RowBox[{
    FractionBox["1", "16"], " ", 
    SuperscriptBox[
     RowBox[{"(", 
      RowBox[{"1", "-", "p"}], ")"}], "2"], " ", 
    SuperscriptBox["p", "2"]}], ",", 
   RowBox[{
    FractionBox["1", "4"], " ", 
    RowBox[{"(", 
     RowBox[{"1", "-", "p"}], ")"}], " ", "p", " ", 
    RowBox[{"(", 
     RowBox[{
      RowBox[{
       FractionBox["1", "4"], " ", 
       RowBox[{"(", 
        RowBox[{"1", "-", "p"}], ")"}], " ", "p"}], "+", 
      SuperscriptBox["p", "2"]}], ")"}]}], ",", 
   RowBox[{
    FractionBox["1", "4"], " ", 
    RowBox[{"(", 
     RowBox[{"1", "-", "p"}], ")"}], " ", "p", " ", 
    RowBox[{"(", 
     RowBox[{
      RowBox[{
       FractionBox["1", "4"], " ", 
       RowBox[{"(", 
        RowBox[{"1", "-", "p"}], ")"}], " ", "p"}], "+", 
      SuperscriptBox["p", "2"]}], ")"}]}], ",", 
   RowBox[{
    FractionBox["1", "16"], " ", 
    SuperscriptBox[
     RowBox[{"(", 
      RowBox[{"1", "-", "p"}], ")"}], "2"], " ", 
    SuperscriptBox["p", "2"]}], ",", 
   RowBox[{
    FractionBox["1", "16"], " ", 
    SuperscriptBox[
     RowBox[{"(", 
      RowBox[{"1", "-", "p"}], ")"}], "2"], " ", 
    SuperscriptBox["p", "2"]}], ",", 
   RowBox[{
    FractionBox["1", "4"], " ", 
    RowBox[{"(", 
     RowBox[{"1", "-", "p"}], ")"}], " ", "p", " ", 
    RowBox[{"(", 
     RowBox[{
      RowBox[{
       FractionBox["1", "4"], " ", 
       RowBox[{"(", 
        RowBox[{"1", "-", "p"}], ")"}], " ", "p"}], "+", 
      SuperscriptBox["p", "2"]}], ")"}]}], ",", 
   RowBox[{
    RowBox[{"(", 
     RowBox[{
      SuperscriptBox[
       RowBox[{"(", 
        RowBox[{"1", "-", "p"}], ")"}], "2"], "+", 
      RowBox[{
       FractionBox["1", "4"], " ", 
       RowBox[{"(", 
        RowBox[{"1", "-", "p"}], ")"}], " ", "p"}]}], ")"}], " ", 
    RowBox[{"(", 
     RowBox[{
      RowBox[{
       FractionBox["1", "4"], " ", 
       RowBox[{"(", 
        RowBox[{"1", "-", "p"}], ")"}], " ", "p"}], "+", 
      SuperscriptBox["p", "2"]}], ")"}]}], ",", 
   RowBox[{
    FractionBox["1", "16"], " ", 
    SuperscriptBox[
     RowBox[{"(", 
      RowBox[{"1", "-", "p"}], ")"}], "2"], " ", 
    SuperscriptBox["p", "2"]}], ",", 
   RowBox[{
    FractionBox["1", "4"], " ", 
    RowBox[{"(", 
     RowBox[{"1", "-", "p"}], ")"}], " ", "p", " ", 
    RowBox[{"(", 
     RowBox[{
      SuperscriptBox[
       RowBox[{"(", 
        RowBox[{"1", "-", "p"}], ")"}], "2"], "+", 
      RowBox[{
       FractionBox["1", "4"], " ", 
       RowBox[{"(", 
        RowBox[{"1", "-", "p"}], ")"}], " ", "p"}]}], ")"}]}], ",", 
   RowBox[{
    FractionBox["1", "16"], " ", 
    SuperscriptBox[
     RowBox[{"(", 
      RowBox[{"1", "-", "p"}], ")"}], "2"], " ", 
    SuperscriptBox["p", "2"]}], ",", 
   RowBox[{
    FractionBox["1", "16"], " ", 
    SuperscriptBox[
     RowBox[{"(", 
      RowBox[{"1", "-", "p"}], ")"}], "2"], " ", 
    SuperscriptBox["p", "2"]}], ",", 
   RowBox[{
    FractionBox["1", "16"], " ", 
    SuperscriptBox[
     RowBox[{"(", 
      RowBox[{"1", "-", "p"}], ")"}], "2"], " ", 
    SuperscriptBox["p", "2"]}], ",", 
   RowBox[{
    FractionBox["1", "16"], " ", 
    SuperscriptBox[
     RowBox[{"(", 
      RowBox[{"1", "-", "p"}], ")"}], "2"], " ", 
    SuperscriptBox["p", "2"]}], ",", 
   RowBox[{
    FractionBox["1", "16"], " ", 
    SuperscriptBox[
     RowBox[{"(", 
      RowBox[{"1", "-", "p"}], ")"}], "2"], " ", 
    SuperscriptBox["p", "2"]}], ",", 
   RowBox[{
    FractionBox["1", "4"], " ", 
    RowBox[{"(", 
     RowBox[{"1", "-", "p"}], ")"}], " ", "p", " ", 
    RowBox[{"(", 
     RowBox[{
      SuperscriptBox[
       RowBox[{"(", 
        RowBox[{"1", "-", "p"}], ")"}], "2"], "+", 
      RowBox[{
       FractionBox["1", "4"], " ", 
       RowBox[{"(", 
        RowBox[{"1", "-", "p"}], ")"}], " ", "p"}]}], ")"}]}], ",", 
   RowBox[{
    FractionBox["1", "16"], " ", 
    SuperscriptBox[
     RowBox[{"(", 
      RowBox[{"1", "-", "p"}], ")"}], "2"], " ", 
    SuperscriptBox["p", "2"]}], ",", 
   RowBox[{
    FractionBox["1", "4"], " ", 
    RowBox[{"(", 
     RowBox[{"1", "-", "p"}], ")"}], " ", "p", " ", 
    RowBox[{"(", 
     RowBox[{
      SuperscriptBox[
       RowBox[{"(", 
        RowBox[{"1", "-", "p"}], ")"}], "2"], "+", 
      RowBox[{
       FractionBox["1", "4"], " ", 
       RowBox[{"(", 
        RowBox[{"1", "-", "p"}], ")"}], " ", "p"}]}], ")"}]}], ",", 
   RowBox[{
    FractionBox["1", "4"], " ", 
    RowBox[{"(", 
     RowBox[{"1", "-", "p"}], ")"}], " ", "p", " ", 
    RowBox[{"(", 
     RowBox[{
      RowBox[{
       FractionBox["1", "4"], " ", 
       RowBox[{"(", 
        RowBox[{"1", "-", "p"}], ")"}], " ", "p"}], "+", 
      SuperscriptBox["p", "2"]}], ")"}]}], ",", 
   RowBox[{
    FractionBox["1", "16"], " ", 
    SuperscriptBox[
     RowBox[{"(", 
      RowBox[{"1", "-", "p"}], ")"}], "2"], " ", 
    SuperscriptBox["p", "2"]}], ",", 
   RowBox[{
    FractionBox["1", "4"], " ", 
    RowBox[{"(", 
     RowBox[{"1", "-", "p"}], ")"}], " ", "p", " ", 
    RowBox[{"(", 
     RowBox[{
      RowBox[{
       FractionBox["1", "4"], " ", 
       RowBox[{"(", 
        RowBox[{"1", "-", "p"}], ")"}], " ", "p"}], "+", 
      SuperscriptBox["p", "2"]}], ")"}]}], ",", 
   RowBox[{
    FractionBox["1", "16"], " ", 
    SuperscriptBox[
     RowBox[{"(", 
      RowBox[{"1", "-", "p"}], ")"}], "2"], " ", 
    SuperscriptBox["p", "2"]}], ",", 
   RowBox[{
    FractionBox["1", "16"], " ", 
    SuperscriptBox[
     RowBox[{"(", 
      RowBox[{"1", "-", "p"}], ")"}], "2"], " ", 
    SuperscriptBox["p", "2"]}], ",", 
   RowBox[{
    FractionBox["1", "16"], " ", 
    SuperscriptBox[
     RowBox[{"(", 
      RowBox[{"1", "-", "p"}], ")"}], "2"], " ", 
    SuperscriptBox["p", "2"]}], ",", 
   RowBox[{
    FractionBox["1", "16"], " ", 
    SuperscriptBox[
     RowBox[{"(", 
      RowBox[{"1", "-", "p"}], ")"}], "2"], " ", 
    SuperscriptBox["p", "2"]}], ",", 
   RowBox[{
    FractionBox["1", "16"], " ", 
    SuperscriptBox[
     RowBox[{"(", 
      RowBox[{"1", "-", "p"}], ")"}], "2"], " ", 
    SuperscriptBox["p", "2"]}], ",", 
   RowBox[{
    FractionBox["1", "4"], " ", 
    RowBox[{"(", 
     RowBox[{"1", "-", "p"}], ")"}], " ", "p", " ", 
    RowBox[{"(", 
     RowBox[{
      RowBox[{
       FractionBox["1", "4"], " ", 
       RowBox[{"(", 
        RowBox[{"1", "-", "p"}], ")"}], " ", "p"}], "+", 
      SuperscriptBox["p", "2"]}], ")"}]}], ",", 
   RowBox[{
    FractionBox["1", "16"], " ", 
    SuperscriptBox[
     RowBox[{"(", 
      RowBox[{"1", "-", "p"}], ")"}], "2"], " ", 
    SuperscriptBox["p", "2"]}], ",", 
   RowBox[{
    RowBox[{"(", 
     RowBox[{
      SuperscriptBox[
       RowBox[{"(", 
        RowBox[{"1", "-", "p"}], ")"}], "2"], "+", 
      RowBox[{
       FractionBox["1", "4"], " ", 
       RowBox[{"(", 
        RowBox[{"1", "-", "p"}], ")"}], " ", "p"}]}], ")"}], " ", 
    RowBox[{"(", 
     RowBox[{
      RowBox[{
       FractionBox["1", "4"], " ", 
       RowBox[{"(", 
        RowBox[{"1", "-", "p"}], ")"}], " ", "p"}], "+", 
      SuperscriptBox["p", "2"]}], ")"}]}], ",", 
   RowBox[{
    FractionBox["1", "4"], " ", 
    RowBox[{"(", 
     RowBox[{"1", "-", "p"}], ")"}], " ", "p", " ", 
    RowBox[{"(", 
     RowBox[{
      SuperscriptBox[
       RowBox[{"(", 
        RowBox[{"1", "-", "p"}], ")"}], "2"], "+", 
      RowBox[{
       FractionBox["1", "4"], " ", 
       RowBox[{"(", 
        RowBox[{"1", "-", "p"}], ")"}], " ", "p"}]}], ")"}]}], ",", 
   RowBox[{
    FractionBox["1", "16"], " ", 
    SuperscriptBox[
     RowBox[{"(", 
      RowBox[{"1", "-", "p"}], ")"}], "2"], " ", 
    SuperscriptBox["p", "2"]}], ",", 
   RowBox[{
    FractionBox["1", "16"], " ", 
    SuperscriptBox[
     RowBox[{"(", 
      RowBox[{"1", "-", "p"}], ")"}], "2"], " ", 
    SuperscriptBox["p", "2"]}], ",", 
   RowBox[{
    FractionBox["1", "4"], " ", 
    RowBox[{"(", 
     RowBox[{"1", "-", "p"}], ")"}], " ", "p", " ", 
    RowBox[{"(", 
     RowBox[{
      SuperscriptBox[
       RowBox[{"(", 
        RowBox[{"1", "-", "p"}], ")"}], "2"], "+", 
      RowBox[{
       FractionBox["1", "4"], " ", 
       RowBox[{"(", 
        RowBox[{"1", "-", "p"}], ")"}], " ", "p"}]}], ")"}]}], ",", 
   RowBox[{
    FractionBox["1", "4"], " ", 
    RowBox[{"(", 
     RowBox[{"1", "-", "p"}], ")"}], " ", "p", " ", 
    RowBox[{"(", 
     RowBox[{
      SuperscriptBox[
       RowBox[{"(", 
        RowBox[{"1", "-", "p"}], ")"}], "2"], "+", 
      RowBox[{
       FractionBox["1", "4"], " ", 
       RowBox[{"(", 
        RowBox[{"1", "-", "p"}], ")"}], " ", "p"}]}], ")"}]}], ",", 
   RowBox[{
    FractionBox["1", "16"], " ", 
    SuperscriptBox[
     RowBox[{"(", 
      RowBox[{"1", "-", "p"}], ")"}], "2"], " ", 
    SuperscriptBox["p", "2"]}], ",", 
   RowBox[{
    FractionBox["1", "16"], " ", 
    SuperscriptBox[
     RowBox[{"(", 
      RowBox[{"1", "-", "p"}], ")"}], "2"], " ", 
    SuperscriptBox["p", "2"]}], ",", 
   RowBox[{
    FractionBox["1", "16"], " ", 
    SuperscriptBox[
     RowBox[{"(", 
      RowBox[{"1", "-", "p"}], ")"}], "2"], " ", 
    SuperscriptBox["p", "2"]}], ",", 
   RowBox[{
    FractionBox["1", "16"], " ", 
    SuperscriptBox[
     RowBox[{"(", 
      RowBox[{"1", "-", "p"}], ")"}], "2"], " ", 
    SuperscriptBox["p", "2"]}], ",", 
   RowBox[{
    FractionBox["1", "16"], " ", 
    SuperscriptBox[
     RowBox[{"(", 
      RowBox[{"1", "-", "p"}], ")"}], "2"], " ", 
    SuperscriptBox["p", "2"]}], ",", 
   RowBox[{
    FractionBox["1", "4"], " ", 
    RowBox[{"(", 
     RowBox[{"1", "-", "p"}], ")"}], " ", "p", " ", 
    RowBox[{"(", 
     RowBox[{
      SuperscriptBox[
       RowBox[{"(", 
        RowBox[{"1", "-", "p"}], ")"}], "2"], "+", 
      RowBox[{
       FractionBox["1", "4"], " ", 
       RowBox[{"(", 
        RowBox[{"1", "-", "p"}], ")"}], " ", "p"}]}], ")"}]}], ",", 
   RowBox[{
    FractionBox["1", "16"], " ", 
    SuperscriptBox[
     RowBox[{"(", 
      RowBox[{"1", "-", "p"}], ")"}], "2"], " ", 
    SuperscriptBox["p", "2"]}], ",", 
   RowBox[{
    FractionBox["1", "4"], " ", 
    RowBox[{"(", 
     RowBox[{"1", "-", "p"}], ")"}], " ", "p", " ", 
    RowBox[{"(", 
     RowBox[{
      SuperscriptBox[
       RowBox[{"(", 
        RowBox[{"1", "-", "p"}], ")"}], "2"], "+", 
      RowBox[{
       FractionBox["1", "4"], " ", 
       RowBox[{"(", 
        RowBox[{"1", "-", "p"}], ")"}], " ", "p"}]}], ")"}]}], ",", 
   RowBox[{
    FractionBox["1", "16"], " ", 
    SuperscriptBox[
     RowBox[{"(", 
      RowBox[{"1", "-", "p"}], ")"}], "2"], " ", 
    SuperscriptBox["p", "2"]}], ",", 
   RowBox[{
    FractionBox["1", "16"], " ", 
    SuperscriptBox[
     RowBox[{"(", 
      RowBox[{"1", "-", "p"}], ")"}], "2"], " ", 
    SuperscriptBox["p", "2"]}], ",", 
   RowBox[{
    FractionBox["1", "4"], " ", 
    RowBox[{"(", 
     RowBox[{"1", "-", "p"}], ")"}], " ", "p", " ", 
    RowBox[{"(", 
     RowBox[{
      SuperscriptBox[
       RowBox[{"(", 
        RowBox[{"1", "-", "p"}], ")"}], "2"], "+", 
      RowBox[{
       FractionBox["1", "4"], " ", 
       RowBox[{"(", 
        RowBox[{"1", "-", "p"}], ")"}], " ", "p"}]}], ")"}]}], ",", 
   RowBox[{
    FractionBox["1", "4"], " ", 
    RowBox[{"(", 
     RowBox[{"1", "-", "p"}], ")"}], " ", "p", " ", 
    RowBox[{"(", 
     RowBox[{
      SuperscriptBox[
       RowBox[{"(", 
        RowBox[{"1", "-", "p"}], ")"}], "2"], "+", 
      RowBox[{
       FractionBox["1", "4"], " ", 
       RowBox[{"(", 
        RowBox[{"1", "-", "p"}], ")"}], " ", "p"}]}], ")"}]}], ",", 
   RowBox[{
    FractionBox["1", "16"], " ", 
    SuperscriptBox[
     RowBox[{"(", 
      RowBox[{"1", "-", "p"}], ")"}], "2"], " ", 
    SuperscriptBox["p", "2"]}], ",", 
   RowBox[{
    FractionBox["1", "4"], " ", 
    RowBox[{"(", 
     RowBox[{"1", "-", "p"}], ")"}], " ", "p", " ", 
    RowBox[{"(", 
     RowBox[{
      SuperscriptBox[
       RowBox[{"(", 
        RowBox[{"1", "-", "p"}], ")"}], "2"], "+", 
      RowBox[{
       FractionBox["1", "4"], " ", 
       RowBox[{"(", 
        RowBox[{"1", "-", "p"}], ")"}], " ", "p"}]}], ")"}]}], ",", 
   RowBox[{
    FractionBox["1", "4"], " ", 
    RowBox[{"(", 
     RowBox[{"1", "-", "p"}], ")"}], " ", "p", " ", 
    RowBox[{"(", 
     RowBox[{
      SuperscriptBox[
       RowBox[{"(", 
        RowBox[{"1", "-", "p"}], ")"}], "2"], "+", 
      RowBox[{
       FractionBox["1", "4"], " ", 
       RowBox[{"(", 
        RowBox[{"1", "-", "p"}], ")"}], " ", "p"}]}], ")"}]}], ",", 
   SuperscriptBox[
    RowBox[{"(", 
     RowBox[{
      SuperscriptBox[
       RowBox[{"(", 
        RowBox[{"1", "-", "p"}], ")"}], "2"], "+", 
      RowBox[{
       FractionBox["1", "4"], " ", 
       RowBox[{"(", 
        RowBox[{"1", "-", "p"}], ")"}], " ", "p"}]}], ")"}], "2"]}], 
  "}"}]], "Output",
 CellChangeTimes->{3.927040170516306*^9, 3.9270402043313417`*^9, 
  3.927040286058284*^9, 3.927043754869926*^9, 3.927046395486844*^9, 
  3.933697686149252*^9, 3.9336978954191*^9},
 CellLabel->"Out[87]=",ExpressionUUID->"904a1479-488a-432d-a269-cff4155f3a82"]
}, Open  ]],

Cell[BoxData[
 RowBox[{"(*", " ", 
  RowBox[{
  "abilities", " ", "gives", " ", "the", " ", "abilities", " ", "of", " ", 
   "first", " ", "and", " ", "second", " ", 
   RowBox[{"sibling", "."}]}], " ", "*)"}]], "Input",
 CellChangeTimes->{{3.9336968824153013`*^9, 3.933696909400157*^9}},
 CellLabel->"In[88]:=",ExpressionUUID->"82720a3f-1adc-4cde-bd7c-fc273eb1e55c"],

Cell[CellGroupData[{

Cell[BoxData[
 RowBox[{"abilities", "=", 
  RowBox[{"Take", "[", 
   RowBox[{
    RowBox[{"{", 
     RowBox[{
     "a1", ",", "a2", ",", "a3", ",", "a4", ",", "a5", ",", "a6", ",", "a7", 
      ",", "a8", ",", "a9"}], "}"}], ",", 
    RowBox[{"n", "-", "1"}]}], "]"}]}]], "Input",
 CellChangeTimes->{{3.9270409405023823`*^9, 3.927040969516135*^9}, {
   3.927043518336029*^9, 3.927043542255192*^9}, 3.927043640624712*^9},
 CellLabel->"In[89]:=",ExpressionUUID->"d11043c9-7af0-4e73-a623-90bf4f4e8532"],

Cell[BoxData[
 RowBox[{"{", 
  RowBox[{"a1", ",", "a2"}], "}"}]], "Output",
 CellChangeTimes->{3.927043766603188*^9, 3.927046395535654*^9, 
  3.933697686198469*^9, 3.933697895480391*^9},
 CellLabel->"Out[89]=",ExpressionUUID->"f4c7e222-f97d-4c03-89c4-5e281670fdc3"]
}, Open  ]],

Cell[CellGroupData[{

Cell[BoxData[
 RowBox[{"Total", "[", 
  RowBox[{
   RowBox[{
    RowBox[{"-", "c"}], 
    RowBox[{"{", 
     RowBox[{"ct1", ",", "ct2"}], "}"}], "abilities"}], "+", 
   RowBox[{"b", " ", "ct3", " ", "abilities"}]}], "]"}]], "Input",
 CellChangeTimes->{{3.9270451604161386`*^9, 3.9270451762174807`*^9}, {
  3.927045212784628*^9, 3.927045244753942*^9}, {3.927045308605857*^9, 
  3.92704531272161*^9}},
 CellLabel->"In[90]:=",ExpressionUUID->"51e6b04d-d2b1-4566-b544-5ddb95f423bc"],

Cell[BoxData[
 RowBox[{
  RowBox[{
   RowBox[{"-", "a1"}], " ", "c", " ", "ct1"}], "-", 
  RowBox[{"a2", " ", "c", " ", "ct2"}], "+", 
  RowBox[{"a1", " ", "b", " ", "ct3"}], "+", 
  RowBox[{"a2", " ", "b", " ", "ct3"}]}]], "Output",
 CellChangeTimes->{
  3.927045182646432*^9, {3.927045224847651*^9, 3.927045251729232*^9}, 
   3.927045325246223*^9, 3.927046395550169*^9, 3.933697686228437*^9, 
   3.933697895497946*^9},
 CellLabel->"Out[90]=",ExpressionUUID->"516cc509-6ea5-4fd4-a260-fe7f9a7cf902"]
}, Open  ]],

Cell[CellGroupData[{

Cell[BoxData[
 RowBox[{"Total", "[", 
  RowBox[{
   RowBox[{"(", 
    RowBox[{
     RowBox[{
      RowBox[{"-", "c"}], 
      RowBox[{"{", 
       RowBox[{"ct1", ",", "ct2"}], "}"}]}], "+", 
     RowBox[{"b", " ", "ct3"}]}], " ", ")"}], "abilities"}], "]"}]], "Input",
 CellChangeTimes->{{3.9270451604161386`*^9, 3.9270451762174807`*^9}, {
  3.927045212784628*^9, 3.927045244753942*^9}, {3.927045277410265*^9, 
  3.927045285153133*^9}, {3.927045317307135*^9, 3.927045321978026*^9}},
 CellLabel->"In[91]:=",ExpressionUUID->"37da6238-f114-4241-a8cb-7f736c86d798"],

Cell[BoxData[
 RowBox[{
  RowBox[{"a1", " ", 
   RowBox[{"(", 
    RowBox[{
     RowBox[{
      RowBox[{"-", "c"}], " ", "ct1"}], "+", 
     RowBox[{"b", " ", "ct3"}]}], ")"}]}], "+", 
  RowBox[{"a2", " ", 
   RowBox[{"(", 
    RowBox[{
     RowBox[{
      RowBox[{"-", "c"}], " ", "ct2"}], "+", 
     RowBox[{"b", " ", "ct3"}]}], ")"}]}]}]], "Output",
 CellChangeTimes->{3.927045289153719*^9, 3.927045325329204*^9, 
  3.927046395593305*^9, 3.933697686246256*^9, 3.93369789553928*^9},
 CellLabel->"Out[91]=",ExpressionUUID->"5ef9f6dc-38cd-47a9-bda2-d52999c9faa1"]
}, Open  ]],

Cell[BoxData[
 RowBox[{"(*", " ", 
  RowBox[{
   RowBox[{
    RowBox[{
    "deltag", " ", "and", " ", "deltah", " ", "below", " ", "give", " ", 
     "the", " ", "absolute", " ", "fitness", " ", "increments", " ", "for", 
     " ", "g", " ", "and", " ", "h", " ", "associated", " ", "with", " ", 
     "each", " ", "genotype", " ", 
     RowBox[{"combination", ".", " ", "This"}], " ", "corresponds", " ", "to",
      " ", "the", " ", 
     RowBox[{"\[Laplacian]", "G"}], " ", "column", " ", "and", " ", 
     RowBox[{"\[Laplacian]", "H"}], " ", "column", " ", "in", " ", "Table", 
     " ", "4", " ", "in", " ", "the", " ", "main", " ", 
     RowBox[{"article", ".", " ", "b"}], " ", "is", " ", "benefit", " ", 
     "and", " ", "c", " ", "is", " ", 
     RowBox[{"cost", ".", " ", "The"}], " ", "variable", " ", "het", " ", 
     "is", " ", "the", " ", "probable", " ", "phenotype", " ", "of", " ", "a",
      " ", 
     RowBox[{"heterozygote", ".", " ", "i", ".", "e", ".", " ", "het"}]}], 
    "=", 
    RowBox[{
    "1", " ", "means", " ", "heterozygte", " ", "is", " ", "always", " ", 
     "type", " ", "g"}]}], ",", " ", 
   RowBox[{"het", "=", 
    RowBox[{
    "0", " ", "means", " ", "heterozygte", " ", "is", " ", "always", " ", 
     "type", " ", "h"}]}], ",", " ", 
   RowBox[{"het", "=", 
    RowBox[{
     RowBox[{"1", "/", "2"}], " ", "means", " ", "heterozygte", " ", "is", 
     " ", "type", " ", "g", " ", "with", " ", "probablity", " ", 
     RowBox[{"1", "/", "2"}]}]}], ",", " ", 
   RowBox[{"h", " ", "with", " ", "probablity", " ", 
    RowBox[{"1", "/", "2"}]}]}], " ", "*)"}]], "Input",
 CellChangeTimes->{{3.933696182227303*^9, 3.93369620539432*^9}, {
  3.9336962688598347`*^9, 3.933696286427391*^9}, {3.9336963987031612`*^9, 
  3.933696399520829*^9}, {3.933696439782349*^9, 3.933696530492195*^9}, {
  3.933696587271262*^9, 3.933696762946122*^9}, {3.9336969438470583`*^9, 
  3.933696984864143*^9}},
 CellLabel->"In[92]:=",ExpressionUUID->"b67b06e0-99d6-4b89-8275-cb8545ca8d24"],

Cell[BoxData[
 RowBox[{"Clear", "[", 
  RowBox[{"deltag", ",", "deltah"}], "]"}]], "Input",
 CellChangeTimes->{{3.9268626142339897`*^9, 3.926862619003593*^9}, {
  3.926874561665906*^9, 3.926874568002386*^9}, {3.933696452466793*^9, 
  3.933696453375918*^9}},
 CellLabel->"In[93]:=",ExpressionUUID->"dc443935-66cc-478f-9687-2cc9f1f08993"],

Cell[BoxData[
 RowBox[{
  RowBox[{"deltag", "[", 
   RowBox[{"x_", "/;", 
    RowBox[{"MatchQ", "[", 
     RowBox[{"x", ",", 
      RowBox[{"{", 
       RowBox[{
        RowBox[{"{", 
         RowBox[{"g", ",", "g"}], "}"}], ",", "_", ",", "_"}], "}"}]}], 
     "]"}]}], "]"}], ":=", " ", 
  RowBox[{"Total", "[", 
   RowBox[{
    RowBox[{"(", 
     RowBox[{
      RowBox[{
       RowBox[{"-", "c"}], " ", 
       RowBox[{"MapThread", "[", 
        RowBox[{"Count", ",", 
         RowBox[{"{", 
          RowBox[{
           RowBox[{"Most", "[", "x", "]"}], ",", 
           RowBox[{"Table", "[", 
            RowBox[{"g", ",", 
             RowBox[{"n", "-", "1"}]}], "]"}]}], "}"}]}], "]"}]}], "+", 
      RowBox[{"b", " ", 
       RowBox[{"Count", "[", 
        RowBox[{
         RowBox[{"Last", "[", "x", "]"}], ",", "g"}], "]"}]}]}], ")"}], 
    "abilities"}], "]"}]}]], "Input",
 CellChangeTimes->{{3.92686234885811*^9, 3.926862455292651*^9}, {
   3.926862702959361*^9, 3.926862743480509*^9}, {3.927041780505537*^9, 
   3.92704178645599*^9}, 3.927042651811276*^9, 3.927042723920802*^9, {
   3.9270435702006397`*^9, 3.92704357791687*^9}, {3.927045410295402*^9, 
   3.927045465158037*^9}, 3.927045531582107*^9},
 CellLabel->"In[94]:=",ExpressionUUID->"4218cd55-2322-4b8e-8b73-2ec64ff92c97"],

Cell[BoxData[
 RowBox[{
  RowBox[{"deltag", "[", 
   RowBox[{"x_", "/;", 
    RowBox[{"MatchQ", "[", 
     RowBox[{"x", ",", 
      RowBox[{"{", 
       RowBox[{
        RowBox[{"{", 
         RowBox[{"g", ",", "h"}], "}"}], ",", "_", ",", "_"}], "}"}]}], 
     "]"}]}], "]"}], ":=", 
  RowBox[{"het", " ", 
   RowBox[{"Total", "[", 
    RowBox[{
     RowBox[{"(", 
      RowBox[{
       RowBox[{
        RowBox[{"-", "c"}], " ", 
        RowBox[{"MapThread", "[", 
         RowBox[{"Count", ",", 
          RowBox[{"{", 
           RowBox[{
            RowBox[{"Most", "[", "x", "]"}], ",", 
            RowBox[{"Table", "[", 
             RowBox[{"g", ",", 
              RowBox[{"n", "-", "1"}]}], "]"}]}], "}"}]}], "]"}]}], "+", 
       RowBox[{"b", " ", 
        RowBox[{"Count", "[", 
         RowBox[{
          RowBox[{"Last", "[", "x", "]"}], ",", "g"}], "]"}]}]}], ")"}], 
     "abilities"}], "]"}]}]}]], "Input",
 CellChangeTimes->{{3.927042768105103*^9, 3.927042788388846*^9}, {
  3.927043584159008*^9, 3.927043588795849*^9}, {3.927045667480817*^9, 
  3.9270457384047747`*^9}},
 CellLabel->"In[95]:=",ExpressionUUID->"5526870e-61aa-4ae2-965a-3f72a5e98312"],

Cell[BoxData[
 RowBox[{
  RowBox[{"deltag", "[", 
   RowBox[{"x_", "/;", 
    RowBox[{"MatchQ", "[", 
     RowBox[{"x", ",", 
      RowBox[{"{", 
       RowBox[{
        RowBox[{"{", 
         RowBox[{"h", ",", "g"}], "}"}], ",", "_", ",", "_"}], "}"}]}], 
     "]"}]}], "]"}], ":=", 
  RowBox[{"het", " ", 
   RowBox[{"Total", "[", 
    RowBox[{
     RowBox[{"(", 
      RowBox[{
       RowBox[{
        RowBox[{"-", "c"}], " ", 
        RowBox[{"MapThread", "[", 
         RowBox[{"Count", ",", 
          RowBox[{"{", 
           RowBox[{
            RowBox[{"Most", "[", "x", "]"}], ",", 
            RowBox[{"Table", "[", 
             RowBox[{"g", ",", 
              RowBox[{"n", "-", "1"}]}], "]"}]}], "}"}]}], "]"}]}], "+", 
       RowBox[{"b", " ", 
        RowBox[{"Count", "[", 
         RowBox[{
          RowBox[{"Last", "[", "x", "]"}], ",", "g"}], "]"}]}]}], ")"}], 
     "abilities"}], "]"}]}]}]], "Input",
 CellChangeTimes->{{3.9270427991255283`*^9, 3.9270428012173986`*^9}, {
   3.927043594552246*^9, 3.927043598443879*^9}, 3.927045814477068*^9},
 CellLabel->"In[96]:=",ExpressionUUID->"cb74cc24-77ee-4776-b918-b72c4472a26a"],

Cell[BoxData[
 RowBox[{
  RowBox[{"deltag", "[", 
   RowBox[{"x_", "/;", 
    RowBox[{"MatchQ", "[", 
     RowBox[{"x", ",", 
      RowBox[{"{", 
       RowBox[{
        RowBox[{"{", 
         RowBox[{"h", ",", "h"}], "}"}], ",", "_", ",", "_"}], "}"}]}], 
     "]"}]}], "]"}], ":=", "0"}]], "Input",
 CellLabel->"In[97]:=",ExpressionUUID->"3aaf6417-47db-48dd-8fe8-bc47cd3068ee"],

Cell[BoxData[
 RowBox[{
  RowBox[{"deltah", "[", 
   RowBox[{"x_", "/;", 
    RowBox[{"MatchQ", "[", 
     RowBox[{"x", ",", 
      RowBox[{"{", 
       RowBox[{
        RowBox[{"{", 
         RowBox[{"g", ",", "g"}], "}"}], ",", "_", ",", "_"}], "}"}]}], 
     "]"}]}], "]"}], ":=", 
  RowBox[{"Total", "[", 
   RowBox[{
    RowBox[{"(", 
     RowBox[{
      RowBox[{
       RowBox[{"-", "c"}], " ", 
       RowBox[{"MapThread", "[", 
        RowBox[{"Count", ",", 
         RowBox[{"{", 
          RowBox[{
           RowBox[{"Most", "[", "x", "]"}], ",", 
           RowBox[{"Table", "[", 
            RowBox[{"h", ",", 
             RowBox[{"n", "-", "1"}]}], "]"}]}], "}"}]}], "]"}]}], "+", 
      RowBox[{"b", " ", 
       RowBox[{"Count", "[", 
        RowBox[{
         RowBox[{"Last", "[", "x", "]"}], ",", "h"}], "]"}]}]}], ")"}], 
    "abilities"}], "]"}]}]], "Input",
 CellChangeTimes->{{3.92686234885811*^9, 3.926862455292651*^9}, {
   3.926862702959361*^9, 3.926862743480509*^9}, {3.927041780505537*^9, 
   3.92704178645599*^9}, 3.927042651811276*^9, 3.927042723920802*^9, {
   3.927043022019536*^9, 3.92704303030023*^9}, 3.9270430636337767`*^9, {
   3.927043601855603*^9, 3.927043605121677*^9}, {3.927045849827015*^9, 
   3.927045857616419*^9}},
 CellLabel->"In[98]:=",ExpressionUUID->"e59206d8-efb3-456d-849e-270a67d5161d"],

Cell[BoxData[
 RowBox[{
  RowBox[{"deltah", "[", 
   RowBox[{"x_", "/;", 
    RowBox[{"MatchQ", "[", 
     RowBox[{"x", ",", 
      RowBox[{"{", 
       RowBox[{
        RowBox[{"{", 
         RowBox[{"g", ",", "h"}], "}"}], ",", "_", ",", "_"}], "}"}]}], 
     "]"}]}], "]"}], ":=", 
  RowBox[{"het", " ", 
   RowBox[{"Total", "[", 
    RowBox[{
     RowBox[{"(", 
      RowBox[{
       RowBox[{
        RowBox[{"-", "c"}], " ", 
        RowBox[{"MapThread", "[", 
         RowBox[{"Count", ",", 
          RowBox[{"{", 
           RowBox[{
            RowBox[{"Most", "[", "x", "]"}], ",", 
            RowBox[{"Table", "[", 
             RowBox[{"h", ",", 
              RowBox[{"n", "-", "1"}]}], "]"}]}], "}"}]}], "]"}]}], "+", 
       RowBox[{"b", " ", 
        RowBox[{"Count", "[", 
         RowBox[{
          RowBox[{"Last", "[", "x", "]"}], ",", "h"}], "]"}]}]}], ")"}], 
     "abilities"}], "]"}]}]}]], "Input",
 CellChangeTimes->{{3.927042768105103*^9, 3.927042788388846*^9}, {
  3.927043046162683*^9, 3.927043068613607*^9}, {3.927043608364362*^9, 
  3.927043611996276*^9}, {3.927045880631152*^9, 3.927045889163412*^9}},
 CellLabel->"In[99]:=",ExpressionUUID->"06c8df03-63dd-4162-b7c3-b1d6a8aea6f0"],

Cell[BoxData[
 RowBox[{
  RowBox[{"deltah", "[", 
   RowBox[{"x_", "/;", 
    RowBox[{"MatchQ", "[", 
     RowBox[{"x", ",", 
      RowBox[{"{", 
       RowBox[{
        RowBox[{"{", 
         RowBox[{"h", ",", "g"}], "}"}], ",", "_", ",", "_"}], "}"}]}], 
     "]"}]}], "]"}], ":=", 
  RowBox[{"het", " ", 
   RowBox[{"Total", "[", 
    RowBox[{
     RowBox[{"(", 
      RowBox[{
       RowBox[{
        RowBox[{"-", "c"}], " ", 
        RowBox[{"MapThread", "[", 
         RowBox[{"Count", ",", 
          RowBox[{"{", 
           RowBox[{
            RowBox[{"Most", "[", "x", "]"}], ",", 
            RowBox[{"Table", "[", 
             RowBox[{"h", ",", 
              RowBox[{"n", "-", "1"}]}], "]"}]}], "}"}]}], "]"}]}], "+", 
       RowBox[{"b", " ", 
        RowBox[{"Count", "[", 
         RowBox[{
          RowBox[{"Last", "[", "x", "]"}], ",", "h"}], "]"}]}]}], ")"}], 
     "abilities"}], "]"}]}]}]], "Input",
 CellChangeTimes->{{3.9270427991255283`*^9, 3.9270428012173986`*^9}, {
   3.927043049525229*^9, 3.9270430707947598`*^9}, {3.927043615136161*^9, 
   3.9270436204938*^9}, 3.927045903573944*^9},
 CellLabel->
  "In[100]:=",ExpressionUUID->"72075717-4911-4c96-83f3-26c7e101828e"],

Cell[BoxData[
 RowBox[{
  RowBox[{"deltah", "[", 
   RowBox[{"x_", "/;", 
    RowBox[{"MatchQ", "[", 
     RowBox[{"x", ",", 
      RowBox[{"{", 
       RowBox[{
        RowBox[{"{", 
         RowBox[{"h", ",", "h"}], "}"}], ",", "_", ",", "_"}], "}"}]}], 
     "]"}]}], "]"}], ":=", "0"}]], "Input",
 CellChangeTimes->{3.927043072750141*^9},
 CellLabel->
  "In[101]:=",ExpressionUUID->"a96c0f39-eaa3-4c9d-be5f-4d4e50abe616"],

Cell[CellGroupData[{

Cell[BoxData[
 RowBox[{"deltag", "[", 
  RowBox[{"{", 
   RowBox[{
    RowBox[{"{", 
     RowBox[{"h", ",", "g"}], "}"}], ",", 
    RowBox[{"{", 
     RowBox[{"h", ",", "h"}], "}"}], ",", 
    RowBox[{"{", 
     RowBox[{"h", ",", "h"}], "}"}]}], "}"}], "]"}]], "Input",
 CellChangeTimes->{{3.926862487550918*^9, 3.926862519392898*^9}, 
   3.926862632105288*^9, 3.927042481665004*^9, 3.927042686569139*^9, {
   3.9270427354881372`*^9, 3.927042743019588*^9}, {3.9270428565772247`*^9, 
   3.92704286531349*^9}, {3.927042906690112*^9, 3.927042921631401*^9}, {
   3.927042972577567*^9, 3.9270429901217537`*^9}, {3.9270431455611277`*^9, 
   3.927043178917192*^9}, {3.9270432829907207`*^9, 3.9270433041430883`*^9}, {
   3.9270433385844297`*^9, 3.927043355271113*^9}, {3.9270437883555527`*^9, 
   3.927043878117895*^9}, {3.927045952704673*^9, 3.927046038658577*^9}, 
   3.927046077770941*^9},
 CellLabel->
  "In[102]:=",ExpressionUUID->"8be502fd-1d94-426a-bdea-b4a1920cb2b8"],

Cell[BoxData[
 RowBox[{
  RowBox[{"-", "a1"}], " ", "c", " ", "het"}]], "Output",
 CellChangeTimes->{{3.927042850053961*^9, 3.92704286894641*^9}, {
   3.927042910737287*^9, 3.927042924320763*^9}, {3.927042968409686*^9, 
   3.927042992987859*^9}, {3.927043136975091*^9, 3.9270431826838837`*^9}, {
   3.9270432929972677`*^9, 3.927043358070475*^9}, {3.927043785032097*^9, 
   3.92704388085524*^9}, {3.9270459302134743`*^9, 3.927046042596622*^9}, {
   3.9270460810242662`*^9, 3.927046107402362*^9}, 3.927046395718575*^9, 
   3.933697686380484*^9, 3.933697895695088*^9},
 CellLabel->
  "Out[102]=",ExpressionUUID->"09f98b4b-0585-4041-8b7f-cec2024d2852"]
}, Open  ]],

Cell[BoxData[
 RowBox[{"(*", " ", 
  RowBox[{
  "The", " ", "mapping", " ", "below", " ", "gives", " ", "the", " ", 
   "associated", " ", "deltag", " ", "for", " ", "each", " ", "of", " ", "64",
    " ", "genotype", " ", 
   RowBox[{"combinations", "."}]}], " ", "*)"}]], "Input",
 CellChangeTimes->{{3.9336968286342363`*^9, 3.933696832154086*^9}},
 CellLabel->
  "In[103]:=",ExpressionUUID->"cf4b9f3c-7613-44a0-8c64-ba2726fbbee2"],

Cell[CellGroupData[{

Cell[BoxData[
 RowBox[{"Map", "[", 
  RowBox[{"deltag", ",", 
   RowBox[{"Tuples", "[", 
    RowBox[{
     RowBox[{"{", 
      RowBox[{
       RowBox[{"{", 
        RowBox[{"g", ",", "g"}], "}"}], ",", 
       RowBox[{"{", 
        RowBox[{"g", ",", "h"}], "}"}], ",", 
       RowBox[{"{", 
        RowBox[{"h", ",", "g"}], "}"}], ",", 
       RowBox[{"{", 
        RowBox[{"h", ",", "h"}], "}"}]}], "}"}], ",", "n"}], "]"}]}], 
  "]"}]], "Input",
 CellChangeTimes->{{3.92702733534656*^9, 3.927027387231544*^9}, 
   3.927043923821806*^9},
 CellLabel->
  "In[104]:=",ExpressionUUID->"edb05fe9-bb3e-422d-821f-0e5229a3b1fa"],

Cell[BoxData[
 RowBox[{"{", 
  RowBox[{
   RowBox[{
    RowBox[{"a1", " ", 
     RowBox[{"(", 
      RowBox[{
       RowBox[{"2", " ", "b"}], "-", 
       RowBox[{"2", " ", "c"}]}], ")"}]}], "+", 
    RowBox[{"a2", " ", 
     RowBox[{"(", 
      RowBox[{
       RowBox[{"2", " ", "b"}], "-", 
       RowBox[{"2", " ", "c"}]}], ")"}]}]}], ",", 
   RowBox[{
    RowBox[{"a1", " ", 
     RowBox[{"(", 
      RowBox[{"b", "-", 
       RowBox[{"2", " ", "c"}]}], ")"}]}], "+", 
    RowBox[{"a2", " ", 
     RowBox[{"(", 
      RowBox[{"b", "-", 
       RowBox[{"2", " ", "c"}]}], ")"}]}]}], ",", 
   RowBox[{
    RowBox[{"a1", " ", 
     RowBox[{"(", 
      RowBox[{"b", "-", 
       RowBox[{"2", " ", "c"}]}], ")"}]}], "+", 
    RowBox[{"a2", " ", 
     RowBox[{"(", 
      RowBox[{"b", "-", 
       RowBox[{"2", " ", "c"}]}], ")"}]}]}], ",", 
   RowBox[{
    RowBox[{
     RowBox[{"-", "2"}], " ", "a1", " ", "c"}], "-", 
    RowBox[{"2", " ", "a2", " ", "c"}]}], ",", 
   RowBox[{
    RowBox[{"a1", " ", 
     RowBox[{"(", 
      RowBox[{
       RowBox[{"2", " ", "b"}], "-", 
       RowBox[{"2", " ", "c"}]}], ")"}]}], "+", 
    RowBox[{"a2", " ", 
     RowBox[{"(", 
      RowBox[{
       RowBox[{"2", " ", "b"}], "-", "c"}], ")"}]}]}], ",", 
   RowBox[{
    RowBox[{"a1", " ", 
     RowBox[{"(", 
      RowBox[{"b", "-", 
       RowBox[{"2", " ", "c"}]}], ")"}]}], "+", 
    RowBox[{"a2", " ", 
     RowBox[{"(", 
      RowBox[{"b", "-", "c"}], ")"}]}]}], ",", 
   RowBox[{
    RowBox[{"a1", " ", 
     RowBox[{"(", 
      RowBox[{"b", "-", 
       RowBox[{"2", " ", "c"}]}], ")"}]}], "+", 
    RowBox[{"a2", " ", 
     RowBox[{"(", 
      RowBox[{"b", "-", "c"}], ")"}]}]}], ",", 
   RowBox[{
    RowBox[{
     RowBox[{"-", "2"}], " ", "a1", " ", "c"}], "-", 
    RowBox[{"a2", " ", "c"}]}], ",", 
   RowBox[{
    RowBox[{"a1", " ", 
     RowBox[{"(", 
      RowBox[{
       RowBox[{"2", " ", "b"}], "-", 
       RowBox[{"2", " ", "c"}]}], ")"}]}], "+", 
    RowBox[{"a2", " ", 
     RowBox[{"(", 
      RowBox[{
       RowBox[{"2", " ", "b"}], "-", "c"}], ")"}]}]}], ",", 
   RowBox[{
    RowBox[{"a1", " ", 
     RowBox[{"(", 
      RowBox[{"b", "-", 
       RowBox[{"2", " ", "c"}]}], ")"}]}], "+", 
    RowBox[{"a2", " ", 
     RowBox[{"(", 
      RowBox[{"b", "-", "c"}], ")"}]}]}], ",", 
   RowBox[{
    RowBox[{"a1", " ", 
     RowBox[{"(", 
      RowBox[{"b", "-", 
       RowBox[{"2", " ", "c"}]}], ")"}]}], "+", 
    RowBox[{"a2", " ", 
     RowBox[{"(", 
      RowBox[{"b", "-", "c"}], ")"}]}]}], ",", 
   RowBox[{
    RowBox[{
     RowBox[{"-", "2"}], " ", "a1", " ", "c"}], "-", 
    RowBox[{"a2", " ", "c"}]}], ",", 
   RowBox[{
    RowBox[{"2", " ", "a2", " ", "b"}], "+", 
    RowBox[{"a1", " ", 
     RowBox[{"(", 
      RowBox[{
       RowBox[{"2", " ", "b"}], "-", 
       RowBox[{"2", " ", "c"}]}], ")"}]}]}], ",", 
   RowBox[{
    RowBox[{"a2", " ", "b"}], "+", 
    RowBox[{"a1", " ", 
     RowBox[{"(", 
      RowBox[{"b", "-", 
       RowBox[{"2", " ", "c"}]}], ")"}]}]}], ",", 
   RowBox[{
    RowBox[{"a2", " ", "b"}], "+", 
    RowBox[{"a1", " ", 
     RowBox[{"(", 
      RowBox[{"b", "-", 
       RowBox[{"2", " ", "c"}]}], ")"}]}]}], ",", 
   RowBox[{
    RowBox[{"-", "2"}], " ", "a1", " ", "c"}], ",", 
   RowBox[{
    RowBox[{"(", 
     RowBox[{
      RowBox[{"a2", " ", 
       RowBox[{"(", 
        RowBox[{
         RowBox[{"2", " ", "b"}], "-", 
         RowBox[{"2", " ", "c"}]}], ")"}]}], "+", 
      RowBox[{"a1", " ", 
       RowBox[{"(", 
        RowBox[{
         RowBox[{"2", " ", "b"}], "-", "c"}], ")"}]}]}], ")"}], " ", "het"}], 
   ",", 
   RowBox[{
    RowBox[{"(", 
     RowBox[{
      RowBox[{"a2", " ", 
       RowBox[{"(", 
        RowBox[{"b", "-", 
         RowBox[{"2", " ", "c"}]}], ")"}]}], "+", 
      RowBox[{"a1", " ", 
       RowBox[{"(", 
        RowBox[{"b", "-", "c"}], ")"}]}]}], ")"}], " ", "het"}], ",", 
   RowBox[{
    RowBox[{"(", 
     RowBox[{
      RowBox[{"a2", " ", 
       RowBox[{"(", 
        RowBox[{"b", "-", 
         RowBox[{"2", " ", "c"}]}], ")"}]}], "+", 
      RowBox[{"a1", " ", 
       RowBox[{"(", 
        RowBox[{"b", "-", "c"}], ")"}]}]}], ")"}], " ", "het"}], ",", 
   RowBox[{
    RowBox[{"(", 
     RowBox[{
      RowBox[{
       RowBox[{"-", "a1"}], " ", "c"}], "-", 
      RowBox[{"2", " ", "a2", " ", "c"}]}], ")"}], " ", "het"}], ",", 
   RowBox[{
    RowBox[{"(", 
     RowBox[{
      RowBox[{"a1", " ", 
       RowBox[{"(", 
        RowBox[{
         RowBox[{"2", " ", "b"}], "-", "c"}], ")"}]}], "+", 
      RowBox[{"a2", " ", 
       RowBox[{"(", 
        RowBox[{
         RowBox[{"2", " ", "b"}], "-", "c"}], ")"}]}]}], ")"}], " ", "het"}], 
   ",", 
   RowBox[{
    RowBox[{"(", 
     RowBox[{
      RowBox[{"a1", " ", 
       RowBox[{"(", 
        RowBox[{"b", "-", "c"}], ")"}]}], "+", 
      RowBox[{"a2", " ", 
       RowBox[{"(", 
        RowBox[{"b", "-", "c"}], ")"}]}]}], ")"}], " ", "het"}], ",", 
   RowBox[{
    RowBox[{"(", 
     RowBox[{
      RowBox[{"a1", " ", 
       RowBox[{"(", 
        RowBox[{"b", "-", "c"}], ")"}]}], "+", 
      RowBox[{"a2", " ", 
       RowBox[{"(", 
        RowBox[{"b", "-", "c"}], ")"}]}]}], ")"}], " ", "het"}], ",", 
   RowBox[{
    RowBox[{"(", 
     RowBox[{
      RowBox[{
       RowBox[{"-", "a1"}], " ", "c"}], "-", 
      RowBox[{"a2", " ", "c"}]}], ")"}], " ", "het"}], ",", 
   RowBox[{
    RowBox[{"(", 
     RowBox[{
      RowBox[{"a1", " ", 
       RowBox[{"(", 
        RowBox[{
         RowBox[{"2", " ", "b"}], "-", "c"}], ")"}]}], "+", 
      RowBox[{"a2", " ", 
       RowBox[{"(", 
        RowBox[{
         RowBox[{"2", " ", "b"}], "-", "c"}], ")"}]}]}], ")"}], " ", "het"}], 
   ",", 
   RowBox[{
    RowBox[{"(", 
     RowBox[{
      RowBox[{"a1", " ", 
       RowBox[{"(", 
        RowBox[{"b", "-", "c"}], ")"}]}], "+", 
      RowBox[{"a2", " ", 
       RowBox[{"(", 
        RowBox[{"b", "-", "c"}], ")"}]}]}], ")"}], " ", "het"}], ",", 
   RowBox[{
    RowBox[{"(", 
     RowBox[{
      RowBox[{"a1", " ", 
       RowBox[{"(", 
        RowBox[{"b", "-", "c"}], ")"}]}], "+", 
      RowBox[{"a2", " ", 
       RowBox[{"(", 
        RowBox[{"b", "-", "c"}], ")"}]}]}], ")"}], " ", "het"}], ",", 
   RowBox[{
    RowBox[{"(", 
     RowBox[{
      RowBox[{
       RowBox[{"-", "a1"}], " ", "c"}], "-", 
      RowBox[{"a2", " ", "c"}]}], ")"}], " ", "het"}], ",", 
   RowBox[{
    RowBox[{"(", 
     RowBox[{
      RowBox[{"2", " ", "a2", " ", "b"}], "+", 
      RowBox[{"a1", " ", 
       RowBox[{"(", 
        RowBox[{
         RowBox[{"2", " ", "b"}], "-", "c"}], ")"}]}]}], ")"}], " ", "het"}], 
   ",", 
   RowBox[{
    RowBox[{"(", 
     RowBox[{
      RowBox[{"a2", " ", "b"}], "+", 
      RowBox[{"a1", " ", 
       RowBox[{"(", 
        RowBox[{"b", "-", "c"}], ")"}]}]}], ")"}], " ", "het"}], ",", 
   RowBox[{
    RowBox[{"(", 
     RowBox[{
      RowBox[{"a2", " ", "b"}], "+", 
      RowBox[{"a1", " ", 
       RowBox[{"(", 
        RowBox[{"b", "-", "c"}], ")"}]}]}], ")"}], " ", "het"}], ",", 
   RowBox[{
    RowBox[{"-", "a1"}], " ", "c", " ", "het"}], ",", 
   RowBox[{
    RowBox[{"(", 
     RowBox[{
      RowBox[{"a2", " ", 
       RowBox[{"(", 
        RowBox[{
         RowBox[{"2", " ", "b"}], "-", 
         RowBox[{"2", " ", "c"}]}], ")"}]}], "+", 
      RowBox[{"a1", " ", 
       RowBox[{"(", 
        RowBox[{
         RowBox[{"2", " ", "b"}], "-", "c"}], ")"}]}]}], ")"}], " ", "het"}], 
   ",", 
   RowBox[{
    RowBox[{"(", 
     RowBox[{
      RowBox[{"a2", " ", 
       RowBox[{"(", 
        RowBox[{"b", "-", 
         RowBox[{"2", " ", "c"}]}], ")"}]}], "+", 
      RowBox[{"a1", " ", 
       RowBox[{"(", 
        RowBox[{"b", "-", "c"}], ")"}]}]}], ")"}], " ", "het"}], ",", 
   RowBox[{
    RowBox[{"(", 
     RowBox[{
      RowBox[{"a2", " ", 
       RowBox[{"(", 
        RowBox[{"b", "-", 
         RowBox[{"2", " ", "c"}]}], ")"}]}], "+", 
      RowBox[{"a1", " ", 
       RowBox[{"(", 
        RowBox[{"b", "-", "c"}], ")"}]}]}], ")"}], " ", "het"}], ",", 
   RowBox[{
    RowBox[{"(", 
     RowBox[{
      RowBox[{
       RowBox[{"-", "a1"}], " ", "c"}], "-", 
      RowBox[{"2", " ", "a2", " ", "c"}]}], ")"}], " ", "het"}], ",", 
   RowBox[{
    RowBox[{"(", 
     RowBox[{
      RowBox[{"a1", " ", 
       RowBox[{"(", 
        RowBox[{
         RowBox[{"2", " ", "b"}], "-", "c"}], ")"}]}], "+", 
      RowBox[{"a2", " ", 
       RowBox[{"(", 
        RowBox[{
         RowBox[{"2", " ", "b"}], "-", "c"}], ")"}]}]}], ")"}], " ", "het"}], 
   ",", 
   RowBox[{
    RowBox[{"(", 
     RowBox[{
      RowBox[{"a1", " ", 
       RowBox[{"(", 
        RowBox[{"b", "-", "c"}], ")"}]}], "+", 
      RowBox[{"a2", " ", 
       RowBox[{"(", 
        RowBox[{"b", "-", "c"}], ")"}]}]}], ")"}], " ", "het"}], ",", 
   RowBox[{
    RowBox[{"(", 
     RowBox[{
      RowBox[{"a1", " ", 
       RowBox[{"(", 
        RowBox[{"b", "-", "c"}], ")"}]}], "+", 
      RowBox[{"a2", " ", 
       RowBox[{"(", 
        RowBox[{"b", "-", "c"}], ")"}]}]}], ")"}], " ", "het"}], ",", 
   RowBox[{
    RowBox[{"(", 
     RowBox[{
      RowBox[{
       RowBox[{"-", "a1"}], " ", "c"}], "-", 
      RowBox[{"a2", " ", "c"}]}], ")"}], " ", "het"}], ",", 
   RowBox[{
    RowBox[{"(", 
     RowBox[{
      RowBox[{"a1", " ", 
       RowBox[{"(", 
        RowBox[{
         RowBox[{"2", " ", "b"}], "-", "c"}], ")"}]}], "+", 
      RowBox[{"a2", " ", 
       RowBox[{"(", 
        RowBox[{
         RowBox[{"2", " ", "b"}], "-", "c"}], ")"}]}]}], ")"}], " ", "het"}], 
   ",", 
   RowBox[{
    RowBox[{"(", 
     RowBox[{
      RowBox[{"a1", " ", 
       RowBox[{"(", 
        RowBox[{"b", "-", "c"}], ")"}]}], "+", 
      RowBox[{"a2", " ", 
       RowBox[{"(", 
        RowBox[{"b", "-", "c"}], ")"}]}]}], ")"}], " ", "het"}], ",", 
   RowBox[{
    RowBox[{"(", 
     RowBox[{
      RowBox[{"a1", " ", 
       RowBox[{"(", 
        RowBox[{"b", "-", "c"}], ")"}]}], "+", 
      RowBox[{"a2", " ", 
       RowBox[{"(", 
        RowBox[{"b", "-", "c"}], ")"}]}]}], ")"}], " ", "het"}], ",", 
   RowBox[{
    RowBox[{"(", 
     RowBox[{
      RowBox[{
       RowBox[{"-", "a1"}], " ", "c"}], "-", 
      RowBox[{"a2", " ", "c"}]}], ")"}], " ", "het"}], ",", 
   RowBox[{
    RowBox[{"(", 
     RowBox[{
      RowBox[{"2", " ", "a2", " ", "b"}], "+", 
      RowBox[{"a1", " ", 
       RowBox[{"(", 
        RowBox[{
         RowBox[{"2", " ", "b"}], "-", "c"}], ")"}]}]}], ")"}], " ", "het"}], 
   ",", 
   RowBox[{
    RowBox[{"(", 
     RowBox[{
      RowBox[{"a2", " ", "b"}], "+", 
      RowBox[{"a1", " ", 
       RowBox[{"(", 
        RowBox[{"b", "-", "c"}], ")"}]}]}], ")"}], " ", "het"}], ",", 
   RowBox[{
    RowBox[{"(", 
     RowBox[{
      RowBox[{"a2", " ", "b"}], "+", 
      RowBox[{"a1", " ", 
       RowBox[{"(", 
        RowBox[{"b", "-", "c"}], ")"}]}]}], ")"}], " ", "het"}], ",", 
   RowBox[{
    RowBox[{"-", "a1"}], " ", "c", " ", "het"}], ",", "0", ",", "0", ",", "0",
    ",", "0", ",", "0", ",", "0", ",", "0", ",", "0", ",", "0", ",", "0", ",",
    "0", ",", "0", ",", "0", ",", "0", ",", "0", ",", "0"}], "}"}]], "Output",\

 CellChangeTimes->{3.927027535401958*^9, 3.927027824730669*^9, 
  3.927043940998952*^9, 3.927046107422873*^9, 3.9270463957665567`*^9, 
  3.933697686423718*^9, 3.933697895757968*^9},
 CellLabel->
  "Out[104]=",ExpressionUUID->"f7500222-4bc3-4bce-aeb3-bfb5fd2f8ef0"]
}, Open  ]],

Cell[BoxData[
 RowBox[{"(*", " ", 
  RowBox[{
  "The", " ", "mapping", " ", "below", " ", "gives", " ", "the", " ", 
   "associated", " ", "deltah", " ", "for", " ", "each", " ", "of", " ", "64",
    " ", "genotype", " ", 
   RowBox[{"combinations", "."}]}], " ", "*)"}]], "Input",
 CellChangeTimes->{{3.9336970112917633`*^9, 3.933697011882771*^9}},
 CellLabel->
  "In[105]:=",ExpressionUUID->"02db70ab-f35e-4370-afa8-669cc29b048e"],

Cell[CellGroupData[{

Cell[BoxData[
 RowBox[{"Map", "[", 
  RowBox[{"deltah", ",", 
   RowBox[{"Tuples", "[", 
    RowBox[{
     RowBox[{"{", 
      RowBox[{
       RowBox[{"{", 
        RowBox[{"g", ",", "g"}], "}"}], ",", 
       RowBox[{"{", 
        RowBox[{"g", ",", "h"}], "}"}], ",", 
       RowBox[{"{", 
        RowBox[{"h", ",", "g"}], "}"}], ",", 
       RowBox[{"{", 
        RowBox[{"h", ",", "h"}], "}"}]}], "}"}], ",", "n"}], "]"}]}], 
  "]"}]], "Input",
 CellChangeTimes->{{3.927027859340584*^9, 3.927027860088388*^9}, 
   3.9270439275473537`*^9},
 CellLabel->
  "In[106]:=",ExpressionUUID->"98375304-aaf9-4601-89bb-c93005950ffe"],

Cell[BoxData[
 RowBox[{"{", 
  RowBox[{"0", ",", 
   RowBox[{
    RowBox[{"a1", " ", "b"}], "+", 
    RowBox[{"a2", " ", "b"}]}], ",", 
   RowBox[{
    RowBox[{"a1", " ", "b"}], "+", 
    RowBox[{"a2", " ", "b"}]}], ",", 
   RowBox[{
    RowBox[{"2", " ", "a1", " ", "b"}], "+", 
    RowBox[{"2", " ", "a2", " ", "b"}]}], ",", 
   RowBox[{
    RowBox[{"-", "a2"}], " ", "c"}], ",", 
   RowBox[{
    RowBox[{"a1", " ", "b"}], "+", 
    RowBox[{"a2", " ", 
     RowBox[{"(", 
      RowBox[{"b", "-", "c"}], ")"}]}]}], ",", 
   RowBox[{
    RowBox[{"a1", " ", "b"}], "+", 
    RowBox[{"a2", " ", 
     RowBox[{"(", 
      RowBox[{"b", "-", "c"}], ")"}]}]}], ",", 
   RowBox[{
    RowBox[{"2", " ", "a1", " ", "b"}], "+", 
    RowBox[{"a2", " ", 
     RowBox[{"(", 
      RowBox[{
       RowBox[{"2", " ", "b"}], "-", "c"}], ")"}]}]}], ",", 
   RowBox[{
    RowBox[{"-", "a2"}], " ", "c"}], ",", 
   RowBox[{
    RowBox[{"a1", " ", "b"}], "+", 
    RowBox[{"a2", " ", 
     RowBox[{"(", 
      RowBox[{"b", "-", "c"}], ")"}]}]}], ",", 
   RowBox[{
    RowBox[{"a1", " ", "b"}], "+", 
    RowBox[{"a2", " ", 
     RowBox[{"(", 
      RowBox[{"b", "-", "c"}], ")"}]}]}], ",", 
   RowBox[{
    RowBox[{"2", " ", "a1", " ", "b"}], "+", 
    RowBox[{"a2", " ", 
     RowBox[{"(", 
      RowBox[{
       RowBox[{"2", " ", "b"}], "-", "c"}], ")"}]}]}], ",", 
   RowBox[{
    RowBox[{"-", "2"}], " ", "a2", " ", "c"}], ",", 
   RowBox[{
    RowBox[{"a1", " ", "b"}], "+", 
    RowBox[{"a2", " ", 
     RowBox[{"(", 
      RowBox[{"b", "-", 
       RowBox[{"2", " ", "c"}]}], ")"}]}]}], ",", 
   RowBox[{
    RowBox[{"a1", " ", "b"}], "+", 
    RowBox[{"a2", " ", 
     RowBox[{"(", 
      RowBox[{"b", "-", 
       RowBox[{"2", " ", "c"}]}], ")"}]}]}], ",", 
   RowBox[{
    RowBox[{"2", " ", "a1", " ", "b"}], "+", 
    RowBox[{"a2", " ", 
     RowBox[{"(", 
      RowBox[{
       RowBox[{"2", " ", "b"}], "-", 
       RowBox[{"2", " ", "c"}]}], ")"}]}]}], ",", 
   RowBox[{
    RowBox[{"-", "a1"}], " ", "c", " ", "het"}], ",", 
   RowBox[{
    RowBox[{"(", 
     RowBox[{
      RowBox[{"a2", " ", "b"}], "+", 
      RowBox[{"a1", " ", 
       RowBox[{"(", 
        RowBox[{"b", "-", "c"}], ")"}]}]}], ")"}], " ", "het"}], ",", 
   RowBox[{
    RowBox[{"(", 
     RowBox[{
      RowBox[{"a2", " ", "b"}], "+", 
      RowBox[{"a1", " ", 
       RowBox[{"(", 
        RowBox[{"b", "-", "c"}], ")"}]}]}], ")"}], " ", "het"}], ",", 
   RowBox[{
    RowBox[{"(", 
     RowBox[{
      RowBox[{"2", " ", "a2", " ", "b"}], "+", 
      RowBox[{"a1", " ", 
       RowBox[{"(", 
        RowBox[{
         RowBox[{"2", " ", "b"}], "-", "c"}], ")"}]}]}], ")"}], " ", "het"}], 
   ",", 
   RowBox[{
    RowBox[{"(", 
     RowBox[{
      RowBox[{
       RowBox[{"-", "a1"}], " ", "c"}], "-", 
      RowBox[{"a2", " ", "c"}]}], ")"}], " ", "het"}], ",", 
   RowBox[{
    RowBox[{"(", 
     RowBox[{
      RowBox[{"a1", " ", 
       RowBox[{"(", 
        RowBox[{"b", "-", "c"}], ")"}]}], "+", 
      RowBox[{"a2", " ", 
       RowBox[{"(", 
        RowBox[{"b", "-", "c"}], ")"}]}]}], ")"}], " ", "het"}], ",", 
   RowBox[{
    RowBox[{"(", 
     RowBox[{
      RowBox[{"a1", " ", 
       RowBox[{"(", 
        RowBox[{"b", "-", "c"}], ")"}]}], "+", 
      RowBox[{"a2", " ", 
       RowBox[{"(", 
        RowBox[{"b", "-", "c"}], ")"}]}]}], ")"}], " ", "het"}], ",", 
   RowBox[{
    RowBox[{"(", 
     RowBox[{
      RowBox[{"a1", " ", 
       RowBox[{"(", 
        RowBox[{
         RowBox[{"2", " ", "b"}], "-", "c"}], ")"}]}], "+", 
      RowBox[{"a2", " ", 
       RowBox[{"(", 
        RowBox[{
         RowBox[{"2", " ", "b"}], "-", "c"}], ")"}]}]}], ")"}], " ", "het"}], 
   ",", 
   RowBox[{
    RowBox[{"(", 
     RowBox[{
      RowBox[{
       RowBox[{"-", "a1"}], " ", "c"}], "-", 
      RowBox[{"a2", " ", "c"}]}], ")"}], " ", "het"}], ",", 
   RowBox[{
    RowBox[{"(", 
     RowBox[{
      RowBox[{"a1", " ", 
       RowBox[{"(", 
        RowBox[{"b", "-", "c"}], ")"}]}], "+", 
      RowBox[{"a2", " ", 
       RowBox[{"(", 
        RowBox[{"b", "-", "c"}], ")"}]}]}], ")"}], " ", "het"}], ",", 
   RowBox[{
    RowBox[{"(", 
     RowBox[{
      RowBox[{"a1", " ", 
       RowBox[{"(", 
        RowBox[{"b", "-", "c"}], ")"}]}], "+", 
      RowBox[{"a2", " ", 
       RowBox[{"(", 
        RowBox[{"b", "-", "c"}], ")"}]}]}], ")"}], " ", "het"}], ",", 
   RowBox[{
    RowBox[{"(", 
     RowBox[{
      RowBox[{"a1", " ", 
       RowBox[{"(", 
        RowBox[{
         RowBox[{"2", " ", "b"}], "-", "c"}], ")"}]}], "+", 
      RowBox[{"a2", " ", 
       RowBox[{"(", 
        RowBox[{
         RowBox[{"2", " ", "b"}], "-", "c"}], ")"}]}]}], ")"}], " ", "het"}], 
   ",", 
   RowBox[{
    RowBox[{"(", 
     RowBox[{
      RowBox[{
       RowBox[{"-", "a1"}], " ", "c"}], "-", 
      RowBox[{"2", " ", "a2", " ", "c"}]}], ")"}], " ", "het"}], ",", 
   RowBox[{
    RowBox[{"(", 
     RowBox[{
      RowBox[{"a2", " ", 
       RowBox[{"(", 
        RowBox[{"b", "-", 
         RowBox[{"2", " ", "c"}]}], ")"}]}], "+", 
      RowBox[{"a1", " ", 
       RowBox[{"(", 
        RowBox[{"b", "-", "c"}], ")"}]}]}], ")"}], " ", "het"}], ",", 
   RowBox[{
    RowBox[{"(", 
     RowBox[{
      RowBox[{"a2", " ", 
       RowBox[{"(", 
        RowBox[{"b", "-", 
         RowBox[{"2", " ", "c"}]}], ")"}]}], "+", 
      RowBox[{"a1", " ", 
       RowBox[{"(", 
        RowBox[{"b", "-", "c"}], ")"}]}]}], ")"}], " ", "het"}], ",", 
   RowBox[{
    RowBox[{"(", 
     RowBox[{
      RowBox[{"a2", " ", 
       RowBox[{"(", 
        RowBox[{
         RowBox[{"2", " ", "b"}], "-", 
         RowBox[{"2", " ", "c"}]}], ")"}]}], "+", 
      RowBox[{"a1", " ", 
       RowBox[{"(", 
        RowBox[{
         RowBox[{"2", " ", "b"}], "-", "c"}], ")"}]}]}], ")"}], " ", "het"}], 
   ",", 
   RowBox[{
    RowBox[{"-", "a1"}], " ", "c", " ", "het"}], ",", 
   RowBox[{
    RowBox[{"(", 
     RowBox[{
      RowBox[{"a2", " ", "b"}], "+", 
      RowBox[{"a1", " ", 
       RowBox[{"(", 
        RowBox[{"b", "-", "c"}], ")"}]}]}], ")"}], " ", "het"}], ",", 
   RowBox[{
    RowBox[{"(", 
     RowBox[{
      RowBox[{"a2", " ", "b"}], "+", 
      RowBox[{"a1", " ", 
       RowBox[{"(", 
        RowBox[{"b", "-", "c"}], ")"}]}]}], ")"}], " ", "het"}], ",", 
   RowBox[{
    RowBox[{"(", 
     RowBox[{
      RowBox[{"2", " ", "a2", " ", "b"}], "+", 
      RowBox[{"a1", " ", 
       RowBox[{"(", 
        RowBox[{
         RowBox[{"2", " ", "b"}], "-", "c"}], ")"}]}]}], ")"}], " ", "het"}], 
   ",", 
   RowBox[{
    RowBox[{"(", 
     RowBox[{
      RowBox[{
       RowBox[{"-", "a1"}], " ", "c"}], "-", 
      RowBox[{"a2", " ", "c"}]}], ")"}], " ", "het"}], ",", 
   RowBox[{
    RowBox[{"(", 
     RowBox[{
      RowBox[{"a1", " ", 
       RowBox[{"(", 
        RowBox[{"b", "-", "c"}], ")"}]}], "+", 
      RowBox[{"a2", " ", 
       RowBox[{"(", 
        RowBox[{"b", "-", "c"}], ")"}]}]}], ")"}], " ", "het"}], ",", 
   RowBox[{
    RowBox[{"(", 
     RowBox[{
      RowBox[{"a1", " ", 
       RowBox[{"(", 
        RowBox[{"b", "-", "c"}], ")"}]}], "+", 
      RowBox[{"a2", " ", 
       RowBox[{"(", 
        RowBox[{"b", "-", "c"}], ")"}]}]}], ")"}], " ", "het"}], ",", 
   RowBox[{
    RowBox[{"(", 
     RowBox[{
      RowBox[{"a1", " ", 
       RowBox[{"(", 
        RowBox[{
         RowBox[{"2", " ", "b"}], "-", "c"}], ")"}]}], "+", 
      RowBox[{"a2", " ", 
       RowBox[{"(", 
        RowBox[{
         RowBox[{"2", " ", "b"}], "-", "c"}], ")"}]}]}], ")"}], " ", "het"}], 
   ",", 
   RowBox[{
    RowBox[{"(", 
     RowBox[{
      RowBox[{
       RowBox[{"-", "a1"}], " ", "c"}], "-", 
      RowBox[{"a2", " ", "c"}]}], ")"}], " ", "het"}], ",", 
   RowBox[{
    RowBox[{"(", 
     RowBox[{
      RowBox[{"a1", " ", 
       RowBox[{"(", 
        RowBox[{"b", "-", "c"}], ")"}]}], "+", 
      RowBox[{"a2", " ", 
       RowBox[{"(", 
        RowBox[{"b", "-", "c"}], ")"}]}]}], ")"}], " ", "het"}], ",", 
   RowBox[{
    RowBox[{"(", 
     RowBox[{
      RowBox[{"a1", " ", 
       RowBox[{"(", 
        RowBox[{"b", "-", "c"}], ")"}]}], "+", 
      RowBox[{"a2", " ", 
       RowBox[{"(", 
        RowBox[{"b", "-", "c"}], ")"}]}]}], ")"}], " ", "het"}], ",", 
   RowBox[{
    RowBox[{"(", 
     RowBox[{
      RowBox[{"a1", " ", 
       RowBox[{"(", 
        RowBox[{
         RowBox[{"2", " ", "b"}], "-", "c"}], ")"}]}], "+", 
      RowBox[{"a2", " ", 
       RowBox[{"(", 
        RowBox[{
         RowBox[{"2", " ", "b"}], "-", "c"}], ")"}]}]}], ")"}], " ", "het"}], 
   ",", 
   RowBox[{
    RowBox[{"(", 
     RowBox[{
      RowBox[{
       RowBox[{"-", "a1"}], " ", "c"}], "-", 
      RowBox[{"2", " ", "a2", " ", "c"}]}], ")"}], " ", "het"}], ",", 
   RowBox[{
    RowBox[{"(", 
     RowBox[{
      RowBox[{"a2", " ", 
       RowBox[{"(", 
        RowBox[{"b", "-", 
         RowBox[{"2", " ", "c"}]}], ")"}]}], "+", 
      RowBox[{"a1", " ", 
       RowBox[{"(", 
        RowBox[{"b", "-", "c"}], ")"}]}]}], ")"}], " ", "het"}], ",", 
   RowBox[{
    RowBox[{"(", 
     RowBox[{
      RowBox[{"a2", " ", 
       RowBox[{"(", 
        RowBox[{"b", "-", 
         RowBox[{"2", " ", "c"}]}], ")"}]}], "+", 
      RowBox[{"a1", " ", 
       RowBox[{"(", 
        RowBox[{"b", "-", "c"}], ")"}]}]}], ")"}], " ", "het"}], ",", 
   RowBox[{
    RowBox[{"(", 
     RowBox[{
      RowBox[{"a2", " ", 
       RowBox[{"(", 
        RowBox[{
         RowBox[{"2", " ", "b"}], "-", 
         RowBox[{"2", " ", "c"}]}], ")"}]}], "+", 
      RowBox[{"a1", " ", 
       RowBox[{"(", 
        RowBox[{
         RowBox[{"2", " ", "b"}], "-", "c"}], ")"}]}]}], ")"}], " ", "het"}], 
   ",", "0", ",", "0", ",", "0", ",", "0", ",", "0", ",", "0", ",", "0", ",", 
   "0", ",", "0", ",", "0", ",", "0", ",", "0", ",", "0", ",", "0", ",", "0", 
   ",", "0"}], "}"}]], "Output",
 CellChangeTimes->{3.927027864627428*^9, 3.927043955221027*^9, 
  3.927046107476437*^9, 3.927046395786461*^9, 3.9336976864701233`*^9, 
  3.933697895869175*^9},
 CellLabel->
  "Out[106]=",ExpressionUUID->"89db7db0-3603-4b43-9c01-344d59a01c71"]
}, Open  ]],

Cell[BoxData[
 RowBox[{"(*", " ", 
  RowBox[{
  "The", " ", "mapping", " ", "below", " ", "gives", " ", "the", " ", 
   "associated", " ", "deltag", " ", "times", " ", "frequency", " ", "for", 
   " ", "each", " ", "of", " ", "64", " ", "genotype", " ", 
   RowBox[{"combinations", "."}]}], " ", "*)"}]], "Input",
 CellChangeTimes->{{3.933697150118341*^9, 3.9336971607836523`*^9}},
 CellLabel->
  "In[107]:=",ExpressionUUID->"876684a4-4e05-419d-9b20-df10167dafd1"],

Cell[CellGroupData[{

Cell[BoxData[
 RowBox[{
  RowBox[{
   RowBox[{
    RowBox[{"Map", "[", 
     RowBox[{"deltag", ",", "#"}], "]"}], 
    RowBox[{"Map", "[", 
     RowBox[{"freqdad", ",", "#"}], "]"}], 
    RowBox[{"Map", "[", 
     RowBox[{"freqmom", ",", "#"}], "]"}]}], "&"}], "[", 
  RowBox[{"Tuples", "[", 
   RowBox[{
    RowBox[{"{", 
     RowBox[{
      RowBox[{"{", 
       RowBox[{"g", ",", "g"}], "}"}], ",", 
      RowBox[{"{", 
       RowBox[{"g", ",", "h"}], "}"}], ",", 
      RowBox[{"{", 
       RowBox[{"h", ",", "g"}], "}"}], ",", 
      RowBox[{"{", 
       RowBox[{"h", ",", "h"}], "}"}]}], "}"}], ",", "n"}], "]"}], 
  "]"}]], "Input",
 CellChangeTimes->{{3.927046243254491*^9, 3.9270462526330233`*^9}, {
  3.927046299236391*^9, 3.9270463014163847`*^9}},
 CellLabel->
  "In[128]:=",ExpressionUUID->"fd5d8b75-46f9-4c17-be74-90412b82a51a"],

Cell[BoxData[
 RowBox[{"{", 
  RowBox[{
   RowBox[{
    RowBox[{"(", 
     RowBox[{
      RowBox[{"a1", " ", 
       RowBox[{"(", 
        RowBox[{
         RowBox[{"2", " ", "b"}], "-", 
         RowBox[{"2", " ", "c"}]}], ")"}]}], "+", 
      RowBox[{"a2", " ", 
       RowBox[{"(", 
        RowBox[{
         RowBox[{"2", " ", "b"}], "-", 
         RowBox[{"2", " ", "c"}]}], ")"}]}]}], ")"}], " ", 
    SuperscriptBox[
     RowBox[{"(", 
      RowBox[{
       RowBox[{
        FractionBox["1", "4"], " ", 
        RowBox[{"(", 
         RowBox[{"1", "-", "p"}], ")"}], " ", "p"}], "+", 
       SuperscriptBox["p", "2"]}], ")"}], "2"]}], ",", 
   RowBox[{
    FractionBox["1", "4"], " ", 
    RowBox[{"(", 
     RowBox[{
      RowBox[{"a1", " ", 
       RowBox[{"(", 
        RowBox[{"b", "-", 
         RowBox[{"2", " ", "c"}]}], ")"}]}], "+", 
      RowBox[{"a2", " ", 
       RowBox[{"(", 
        RowBox[{"b", "-", 
         RowBox[{"2", " ", "c"}]}], ")"}]}]}], ")"}], " ", 
    RowBox[{"(", 
     RowBox[{"1", "-", "p"}], ")"}], " ", "p", " ", 
    RowBox[{"(", 
     RowBox[{
      RowBox[{
       FractionBox["1", "4"], " ", 
       RowBox[{"(", 
        RowBox[{"1", "-", "p"}], ")"}], " ", "p"}], "+", 
      SuperscriptBox["p", "2"]}], ")"}]}], ",", 
   RowBox[{
    FractionBox["1", "4"], " ", 
    RowBox[{"(", 
     RowBox[{
      RowBox[{"a1", " ", 
       RowBox[{"(", 
        RowBox[{"b", "-", 
         RowBox[{"2", " ", "c"}]}], ")"}]}], "+", 
      RowBox[{"a2", " ", 
       RowBox[{"(", 
        RowBox[{"b", "-", 
         RowBox[{"2", " ", "c"}]}], ")"}]}]}], ")"}], " ", 
    RowBox[{"(", 
     RowBox[{"1", "-", "p"}], ")"}], " ", "p", " ", 
    RowBox[{"(", 
     RowBox[{
      RowBox[{
       FractionBox["1", "4"], " ", 
       RowBox[{"(", 
        RowBox[{"1", "-", "p"}], ")"}], " ", "p"}], "+", 
      SuperscriptBox["p", "2"]}], ")"}]}], ",", 
   RowBox[{
    FractionBox["1", "16"], " ", 
    RowBox[{"(", 
     RowBox[{
      RowBox[{
       RowBox[{"-", "2"}], " ", "a1", " ", "c"}], "-", 
      RowBox[{"2", " ", "a2", " ", "c"}]}], ")"}], " ", 
    SuperscriptBox[
     RowBox[{"(", 
      RowBox[{"1", "-", "p"}], ")"}], "2"], " ", 
    SuperscriptBox["p", "2"]}], ",", 
   RowBox[{
    FractionBox["1", "4"], " ", 
    RowBox[{"(", 
     RowBox[{
      RowBox[{"a1", " ", 
       RowBox[{"(", 
        RowBox[{
         RowBox[{"2", " ", "b"}], "-", 
         RowBox[{"2", " ", "c"}]}], ")"}]}], "+", 
      RowBox[{"a2", " ", 
       RowBox[{"(", 
        RowBox[{
         RowBox[{"2", " ", "b"}], "-", "c"}], ")"}]}]}], ")"}], " ", 
    RowBox[{"(", 
     RowBox[{"1", "-", "p"}], ")"}], " ", "p", " ", 
    RowBox[{"(", 
     RowBox[{
      RowBox[{
       FractionBox["1", "4"], " ", 
       RowBox[{"(", 
        RowBox[{"1", "-", "p"}], ")"}], " ", "p"}], "+", 
      SuperscriptBox["p", "2"]}], ")"}]}], ",", 
   RowBox[{
    FractionBox["1", "4"], " ", 
    RowBox[{"(", 
     RowBox[{
      RowBox[{"a1", " ", 
       RowBox[{"(", 
        RowBox[{"b", "-", 
         RowBox[{"2", " ", "c"}]}], ")"}]}], "+", 
      RowBox[{"a2", " ", 
       RowBox[{"(", 
        RowBox[{"b", "-", "c"}], ")"}]}]}], ")"}], " ", 
    RowBox[{"(", 
     RowBox[{"1", "-", "p"}], ")"}], " ", "p", " ", 
    RowBox[{"(", 
     RowBox[{
      RowBox[{
       FractionBox["1", "4"], " ", 
       RowBox[{"(", 
        RowBox[{"1", "-", "p"}], ")"}], " ", "p"}], "+", 
      SuperscriptBox["p", "2"]}], ")"}]}], ",", 
   RowBox[{
    FractionBox["1", "16"], " ", 
    RowBox[{"(", 
     RowBox[{
      RowBox[{"a1", " ", 
       RowBox[{"(", 
        RowBox[{"b", "-", 
         RowBox[{"2", " ", "c"}]}], ")"}]}], "+", 
      RowBox[{"a2", " ", 
       RowBox[{"(", 
        RowBox[{"b", "-", "c"}], ")"}]}]}], ")"}], " ", 
    SuperscriptBox[
     RowBox[{"(", 
      RowBox[{"1", "-", "p"}], ")"}], "2"], " ", 
    SuperscriptBox["p", "2"]}], ",", 
   RowBox[{
    FractionBox["1", "16"], " ", 
    RowBox[{"(", 
     RowBox[{
      RowBox[{
       RowBox[{"-", "2"}], " ", "a1", " ", "c"}], "-", 
      RowBox[{"a2", " ", "c"}]}], ")"}], " ", 
    SuperscriptBox[
     RowBox[{"(", 
      RowBox[{"1", "-", "p"}], ")"}], "2"], " ", 
    SuperscriptBox["p", "2"]}], ",", 
   RowBox[{
    FractionBox["1", "4"], " ", 
    RowBox[{"(", 
     RowBox[{
      RowBox[{"a1", " ", 
       RowBox[{"(", 
        RowBox[{
         RowBox[{"2", " ", "b"}], "-", 
         RowBox[{"2", " ", "c"}]}], ")"}]}], "+", 
      RowBox[{"a2", " ", 
       RowBox[{"(", 
        RowBox[{
         RowBox[{"2", " ", "b"}], "-", "c"}], ")"}]}]}], ")"}], " ", 
    RowBox[{"(", 
     RowBox[{"1", "-", "p"}], ")"}], " ", "p", " ", 
    RowBox[{"(", 
     RowBox[{
      RowBox[{
       FractionBox["1", "4"], " ", 
       RowBox[{"(", 
        RowBox[{"1", "-", "p"}], ")"}], " ", "p"}], "+", 
      SuperscriptBox["p", "2"]}], ")"}]}], ",", 
   RowBox[{
    FractionBox["1", "16"], " ", 
    RowBox[{"(", 
     RowBox[{
      RowBox[{"a1", " ", 
       RowBox[{"(", 
        RowBox[{"b", "-", 
         RowBox[{"2", " ", "c"}]}], ")"}]}], "+", 
      RowBox[{"a2", " ", 
       RowBox[{"(", 
        RowBox[{"b", "-", "c"}], ")"}]}]}], ")"}], " ", 
    SuperscriptBox[
     RowBox[{"(", 
      RowBox[{"1", "-", "p"}], ")"}], "2"], " ", 
    SuperscriptBox["p", "2"]}], ",", 
   RowBox[{
    FractionBox["1", "4"], " ", 
    RowBox[{"(", 
     RowBox[{
      RowBox[{"a1", " ", 
       RowBox[{"(", 
        RowBox[{"b", "-", 
         RowBox[{"2", " ", "c"}]}], ")"}]}], "+", 
      RowBox[{"a2", " ", 
       RowBox[{"(", 
        RowBox[{"b", "-", "c"}], ")"}]}]}], ")"}], " ", 
    RowBox[{"(", 
     RowBox[{"1", "-", "p"}], ")"}], " ", "p", " ", 
    RowBox[{"(", 
     RowBox[{
      RowBox[{
       FractionBox["1", "4"], " ", 
       RowBox[{"(", 
        RowBox[{"1", "-", "p"}], ")"}], " ", "p"}], "+", 
      SuperscriptBox["p", "2"]}], ")"}]}], ",", 
   RowBox[{
    FractionBox["1", "16"], " ", 
    RowBox[{"(", 
     RowBox[{
      RowBox[{
       RowBox[{"-", "2"}], " ", "a1", " ", "c"}], "-", 
      RowBox[{"a2", " ", "c"}]}], ")"}], " ", 
    SuperscriptBox[
     RowBox[{"(", 
      RowBox[{"1", "-", "p"}], ")"}], "2"], " ", 
    SuperscriptBox["p", "2"]}], ",", 
   RowBox[{
    FractionBox["1", "16"], " ", 
    RowBox[{"(", 
     RowBox[{
      RowBox[{"2", " ", "a2", " ", "b"}], "+", 
      RowBox[{"a1", " ", 
       RowBox[{"(", 
        RowBox[{
         RowBox[{"2", " ", "b"}], "-", 
         RowBox[{"2", " ", "c"}]}], ")"}]}]}], ")"}], " ", 
    SuperscriptBox[
     RowBox[{"(", 
      RowBox[{"1", "-", "p"}], ")"}], "2"], " ", 
    SuperscriptBox["p", "2"]}], ",", 
   RowBox[{
    FractionBox["1", "16"], " ", 
    RowBox[{"(", 
     RowBox[{
      RowBox[{"a2", " ", "b"}], "+", 
      RowBox[{"a1", " ", 
       RowBox[{"(", 
        RowBox[{"b", "-", 
         RowBox[{"2", " ", "c"}]}], ")"}]}]}], ")"}], " ", 
    SuperscriptBox[
     RowBox[{"(", 
      RowBox[{"1", "-", "p"}], ")"}], "2"], " ", 
    SuperscriptBox["p", "2"]}], ",", 
   RowBox[{
    FractionBox["1", "16"], " ", 
    RowBox[{"(", 
     RowBox[{
      RowBox[{"a2", " ", "b"}], "+", 
      RowBox[{"a1", " ", 
       RowBox[{"(", 
        RowBox[{"b", "-", 
         RowBox[{"2", " ", "c"}]}], ")"}]}]}], ")"}], " ", 
    SuperscriptBox[
     RowBox[{"(", 
      RowBox[{"1", "-", "p"}], ")"}], "2"], " ", 
    SuperscriptBox["p", "2"]}], ",", 
   RowBox[{
    RowBox[{"-", 
     FractionBox["1", "8"]}], " ", "a1", " ", "c", " ", 
    SuperscriptBox[
     RowBox[{"(", 
      RowBox[{"1", "-", "p"}], ")"}], "2"], " ", 
    SuperscriptBox["p", "2"]}], ",", 
   RowBox[{
    FractionBox["1", "4"], " ", 
    RowBox[{"(", 
     RowBox[{
      RowBox[{"a2", " ", 
       RowBox[{"(", 
        RowBox[{
         RowBox[{"2", " ", "b"}], "-", 
         RowBox[{"2", " ", "c"}]}], ")"}]}], "+", 
      RowBox[{"a1", " ", 
       RowBox[{"(", 
        RowBox[{
         RowBox[{"2", " ", "b"}], "-", "c"}], ")"}]}]}], ")"}], " ", "het", 
    " ", 
    RowBox[{"(", 
     RowBox[{"1", "-", "p"}], ")"}], " ", "p", " ", 
    RowBox[{"(", 
     RowBox[{
      RowBox[{
       FractionBox["1", "4"], " ", 
       RowBox[{"(", 
        RowBox[{"1", "-", "p"}], ")"}], " ", "p"}], "+", 
      SuperscriptBox["p", "2"]}], ")"}]}], ",", 
   RowBox[{
    FractionBox["1", "4"], " ", 
    RowBox[{"(", 
     RowBox[{
      RowBox[{"a2", " ", 
       RowBox[{"(", 
        RowBox[{"b", "-", 
         RowBox[{"2", " ", "c"}]}], ")"}]}], "+", 
      RowBox[{"a1", " ", 
       RowBox[{"(", 
        RowBox[{"b", "-", "c"}], ")"}]}]}], ")"}], " ", "het", " ", 
    RowBox[{"(", 
     RowBox[{"1", "-", "p"}], ")"}], " ", "p", " ", 
    RowBox[{"(", 
     RowBox[{
      RowBox[{
       FractionBox["1", "4"], " ", 
       RowBox[{"(", 
        RowBox[{"1", "-", "p"}], ")"}], " ", "p"}], "+", 
      SuperscriptBox["p", "2"]}], ")"}]}], ",", 
   RowBox[{
    FractionBox["1", "16"], " ", 
    RowBox[{"(", 
     RowBox[{
      RowBox[{"a2", " ", 
       RowBox[{"(", 
        RowBox[{"b", "-", 
         RowBox[{"2", " ", "c"}]}], ")"}]}], "+", 
      RowBox[{"a1", " ", 
       RowBox[{"(", 
        RowBox[{"b", "-", "c"}], ")"}]}]}], ")"}], " ", "het", " ", 
    SuperscriptBox[
     RowBox[{"(", 
      RowBox[{"1", "-", "p"}], ")"}], "2"], " ", 
    SuperscriptBox["p", "2"]}], ",", 
   RowBox[{
    FractionBox["1", "16"], " ", 
    RowBox[{"(", 
     RowBox[{
      RowBox[{
       RowBox[{"-", "a1"}], " ", "c"}], "-", 
      RowBox[{"2", " ", "a2", " ", "c"}]}], ")"}], " ", "het", " ", 
    SuperscriptBox[
     RowBox[{"(", 
      RowBox[{"1", "-", "p"}], ")"}], "2"], " ", 
    SuperscriptBox["p", "2"]}], ",", 
   RowBox[{
    FractionBox["1", "4"], " ", 
    RowBox[{"(", 
     RowBox[{
      RowBox[{"a1", " ", 
       RowBox[{"(", 
        RowBox[{
         RowBox[{"2", " ", "b"}], "-", "c"}], ")"}]}], "+", 
      RowBox[{"a2", " ", 
       RowBox[{"(", 
        RowBox[{
         RowBox[{"2", " ", "b"}], "-", "c"}], ")"}]}]}], ")"}], " ", "het", 
    " ", 
    RowBox[{"(", 
     RowBox[{"1", "-", "p"}], ")"}], " ", "p", " ", 
    RowBox[{"(", 
     RowBox[{
      RowBox[{
       FractionBox["1", "4"], " ", 
       RowBox[{"(", 
        RowBox[{"1", "-", "p"}], ")"}], " ", "p"}], "+", 
      SuperscriptBox["p", "2"]}], ")"}]}], ",", 
   RowBox[{
    RowBox[{"(", 
     RowBox[{
      RowBox[{"a1", " ", 
       RowBox[{"(", 
        RowBox[{"b", "-", "c"}], ")"}]}], "+", 
      RowBox[{"a2", " ", 
       RowBox[{"(", 
        RowBox[{"b", "-", "c"}], ")"}]}]}], ")"}], " ", "het", " ", 
    RowBox[{"(", 
     RowBox[{
      SuperscriptBox[
       RowBox[{"(", 
        RowBox[{"1", "-", "p"}], ")"}], "2"], "+", 
      RowBox[{
       FractionBox["1", "4"], " ", 
       RowBox[{"(", 
        RowBox[{"1", "-", "p"}], ")"}], " ", "p"}]}], ")"}], " ", 
    RowBox[{"(", 
     RowBox[{
      RowBox[{
       FractionBox["1", "4"], " ", 
       RowBox[{"(", 
        RowBox[{"1", "-", "p"}], ")"}], " ", "p"}], "+", 
      SuperscriptBox["p", "2"]}], ")"}]}], ",", 
   RowBox[{
    FractionBox["1", "16"], " ", 
    RowBox[{"(", 
     RowBox[{
      RowBox[{"a1", " ", 
       RowBox[{"(", 
        RowBox[{"b", "-", "c"}], ")"}]}], "+", 
      RowBox[{"a2", " ", 
       RowBox[{"(", 
        RowBox[{"b", "-", "c"}], ")"}]}]}], ")"}], " ", "het", " ", 
    SuperscriptBox[
     RowBox[{"(", 
      RowBox[{"1", "-", "p"}], ")"}], "2"], " ", 
    SuperscriptBox["p", "2"]}], ",", 
   RowBox[{
    FractionBox["1", "4"], " ", 
    RowBox[{"(", 
     RowBox[{
      RowBox[{
       RowBox[{"-", "a1"}], " ", "c"}], "-", 
      RowBox[{"a2", " ", "c"}]}], ")"}], " ", "het", " ", 
    RowBox[{"(", 
     RowBox[{"1", "-", "p"}], ")"}], " ", "p", " ", 
    RowBox[{"(", 
     RowBox[{
      SuperscriptBox[
       RowBox[{"(", 
        RowBox[{"1", "-", "p"}], ")"}], "2"], "+", 
      RowBox[{
       FractionBox["1", "4"], " ", 
       RowBox[{"(", 
        RowBox[{"1", "-", "p"}], ")"}], " ", "p"}]}], ")"}]}], ",", 
   RowBox[{
    FractionBox["1", "16"], " ", 
    RowBox[{"(", 
     RowBox[{
      RowBox[{"a1", " ", 
       RowBox[{"(", 
        RowBox[{
         RowBox[{"2", " ", "b"}], "-", "c"}], ")"}]}], "+", 
      RowBox[{"a2", " ", 
       RowBox[{"(", 
        RowBox[{
         RowBox[{"2", " ", "b"}], "-", "c"}], ")"}]}]}], ")"}], " ", "het", 
    " ", 
    SuperscriptBox[
     RowBox[{"(", 
      RowBox[{"1", "-", "p"}], ")"}], "2"], " ", 
    SuperscriptBox["p", "2"]}], ",", 
   RowBox[{
    FractionBox["1", "16"], " ", 
    RowBox[{"(", 
     RowBox[{
      RowBox[{"a1", " ", 
       RowBox[{"(", 
        RowBox[{"b", "-", "c"}], ")"}]}], "+", 
      RowBox[{"a2", " ", 
       RowBox[{"(", 
        RowBox[{"b", "-", "c"}], ")"}]}]}], ")"}], " ", "het", " ", 
    SuperscriptBox[
     RowBox[{"(", 
      RowBox[{"1", "-", "p"}], ")"}], "2"], " ", 
    SuperscriptBox["p", "2"]}], ",", 
   RowBox[{
    FractionBox["1", "16"], " ", 
    RowBox[{"(", 
     RowBox[{
      RowBox[{"a1", " ", 
       RowBox[{"(", 
        RowBox[{"b", "-", "c"}], ")"}]}], "+", 
      RowBox[{"a2", " ", 
       RowBox[{"(", 
        RowBox[{"b", "-", "c"}], ")"}]}]}], ")"}], " ", "het", " ", 
    SuperscriptBox[
     RowBox[{"(", 
      RowBox[{"1", "-", "p"}], ")"}], "2"], " ", 
    SuperscriptBox["p", "2"]}], ",", 
   RowBox[{
    FractionBox["1", "16"], " ", 
    RowBox[{"(", 
     RowBox[{
      RowBox[{
       RowBox[{"-", "a1"}], " ", "c"}], "-", 
      RowBox[{"a2", " ", "c"}]}], ")"}], " ", "het", " ", 
    SuperscriptBox[
     RowBox[{"(", 
      RowBox[{"1", "-", "p"}], ")"}], "2"], " ", 
    SuperscriptBox["p", "2"]}], ",", 
   RowBox[{
    FractionBox["1", "16"], " ", 
    RowBox[{"(", 
     RowBox[{
      RowBox[{"2", " ", "a2", " ", "b"}], "+", 
      RowBox[{"a1", " ", 
       RowBox[{"(", 
        RowBox[{
         RowBox[{"2", " ", "b"}], "-", "c"}], ")"}]}]}], ")"}], " ", "het", 
    " ", 
    SuperscriptBox[
     RowBox[{"(", 
      RowBox[{"1", "-", "p"}], ")"}], "2"], " ", 
    SuperscriptBox["p", "2"]}], ",", 
   RowBox[{
    FractionBox["1", "4"], " ", 
    RowBox[{"(", 
     RowBox[{
      RowBox[{"a2", " ", "b"}], "+", 
      RowBox[{"a1", " ", 
       RowBox[{"(", 
        RowBox[{"b", "-", "c"}], ")"}]}]}], ")"}], " ", "het", " ", 
    RowBox[{"(", 
     RowBox[{"1", "-", "p"}], ")"}], " ", "p", " ", 
    RowBox[{"(", 
     RowBox[{
      SuperscriptBox[
       RowBox[{"(", 
        RowBox[{"1", "-", "p"}], ")"}], "2"], "+", 
      RowBox[{
       FractionBox["1", "4"], " ", 
       RowBox[{"(", 
        RowBox[{"1", "-", "p"}], ")"}], " ", "p"}]}], ")"}]}], ",", 
   RowBox[{
    FractionBox["1", "16"], " ", 
    RowBox[{"(", 
     RowBox[{
      RowBox[{"a2", " ", "b"}], "+", 
      RowBox[{"a1", " ", 
       RowBox[{"(", 
        RowBox[{"b", "-", "c"}], ")"}]}]}], ")"}], " ", "het", " ", 
    SuperscriptBox[
     RowBox[{"(", 
      RowBox[{"1", "-", "p"}], ")"}], "2"], " ", 
    SuperscriptBox["p", "2"]}], ",", 
   RowBox[{
    RowBox[{"-", 
     FractionBox["1", "4"]}], " ", "a1", " ", "c", " ", "het", " ", 
    RowBox[{"(", 
     RowBox[{"1", "-", "p"}], ")"}], " ", "p", " ", 
    RowBox[{"(", 
     RowBox[{
      SuperscriptBox[
       RowBox[{"(", 
        RowBox[{"1", "-", "p"}], ")"}], "2"], "+", 
      RowBox[{
       FractionBox["1", "4"], " ", 
       RowBox[{"(", 
        RowBox[{"1", "-", "p"}], ")"}], " ", "p"}]}], ")"}]}], ",", 
   RowBox[{
    FractionBox["1", "4"], " ", 
    RowBox[{"(", 
     RowBox[{
      RowBox[{"a2", " ", 
       RowBox[{"(", 
        RowBox[{
         RowBox[{"2", " ", "b"}], "-", 
         RowBox[{"2", " ", "c"}]}], ")"}]}], "+", 
      RowBox[{"a1", " ", 
       RowBox[{"(", 
        RowBox[{
         RowBox[{"2", " ", "b"}], "-", "c"}], ")"}]}]}], ")"}], " ", "het", 
    " ", 
    RowBox[{"(", 
     RowBox[{"1", "-", "p"}], ")"}], " ", "p", " ", 
    RowBox[{"(", 
     RowBox[{
      RowBox[{
       FractionBox["1", "4"], " ", 
       RowBox[{"(", 
        RowBox[{"1", "-", "p"}], ")"}], " ", "p"}], "+", 
      SuperscriptBox["p", "2"]}], ")"}]}], ",", 
   RowBox[{
    FractionBox["1", "16"], " ", 
    RowBox[{"(", 
     RowBox[{
      RowBox[{"a2", " ", 
       RowBox[{"(", 
        RowBox[{"b", "-", 
         RowBox[{"2", " ", "c"}]}], ")"}]}], "+", 
      RowBox[{"a1", " ", 
       RowBox[{"(", 
        RowBox[{"b", "-", "c"}], ")"}]}]}], ")"}], " ", "het", " ", 
    SuperscriptBox[
     RowBox[{"(", 
      RowBox[{"1", "-", "p"}], ")"}], "2"], " ", 
    SuperscriptBox["p", "2"]}], ",", 
   RowBox[{
    FractionBox["1", "4"], " ", 
    RowBox[{"(", 
     RowBox[{
      RowBox[{"a2", " ", 
       RowBox[{"(", 
        RowBox[{"b", "-", 
         RowBox[{"2", " ", "c"}]}], ")"}]}], "+", 
      RowBox[{"a1", " ", 
       RowBox[{"(", 
        RowBox[{"b", "-", "c"}], ")"}]}]}], ")"}], " ", "het", " ", 
    RowBox[{"(", 
     RowBox[{"1", "-", "p"}], ")"}], " ", "p", " ", 
    RowBox[{"(", 
     RowBox[{
      RowBox[{
       FractionBox["1", "4"], " ", 
       RowBox[{"(", 
        RowBox[{"1", "-", "p"}], ")"}], " ", "p"}], "+", 
      SuperscriptBox["p", "2"]}], ")"}]}], ",", 
   RowBox[{
    FractionBox["1", "16"], " ", 
    RowBox[{"(", 
     RowBox[{
      RowBox[{
       RowBox[{"-", "a1"}], " ", "c"}], "-", 
      RowBox[{"2", " ", "a2", " ", "c"}]}], ")"}], " ", "het", " ", 
    SuperscriptBox[
     RowBox[{"(", 
      RowBox[{"1", "-", "p"}], ")"}], "2"], " ", 
    SuperscriptBox["p", "2"]}], ",", 
   RowBox[{
    FractionBox["1", "16"], " ", 
    RowBox[{"(", 
     RowBox[{
      RowBox[{"a1", " ", 
       RowBox[{"(", 
        RowBox[{
         RowBox[{"2", " ", "b"}], "-", "c"}], ")"}]}], "+", 
      RowBox[{"a2", " ", 
       RowBox[{"(", 
        RowBox[{
         RowBox[{"2", " ", "b"}], "-", "c"}], ")"}]}]}], ")"}], " ", "het", 
    " ", 
    SuperscriptBox[
     RowBox[{"(", 
      RowBox[{"1", "-", "p"}], ")"}], "2"], " ", 
    SuperscriptBox["p", "2"]}], ",", 
   RowBox[{
    FractionBox["1", "16"], " ", 
    RowBox[{"(", 
     RowBox[{
      RowBox[{"a1", " ", 
       RowBox[{"(", 
        RowBox[{"b", "-", "c"}], ")"}]}], "+", 
      RowBox[{"a2", " ", 
       RowBox[{"(", 
        RowBox[{"b", "-", "c"}], ")"}]}]}], ")"}], " ", "het", " ", 
    SuperscriptBox[
     RowBox[{"(", 
      RowBox[{"1", "-", "p"}], ")"}], "2"], " ", 
    SuperscriptBox["p", "2"]}], ",", 
   RowBox[{
    FractionBox["1", "16"], " ", 
    RowBox[{"(", 
     RowBox[{
      RowBox[{"a1", " ", 
       RowBox[{"(", 
        RowBox[{"b", "-", "c"}], ")"}]}], "+", 
      RowBox[{"a2", " ", 
       RowBox[{"(", 
        RowBox[{"b", "-", "c"}], ")"}]}]}], ")"}], " ", "het", " ", 
    SuperscriptBox[
     RowBox[{"(", 
      RowBox[{"1", "-", "p"}], ")"}], "2"], " ", 
    SuperscriptBox["p", "2"]}], ",", 
   RowBox[{
    FractionBox["1", "16"], " ", 
    RowBox[{"(", 
     RowBox[{
      RowBox[{
       RowBox[{"-", "a1"}], " ", "c"}], "-", 
      RowBox[{"a2", " ", "c"}]}], ")"}], " ", "het", " ", 
    SuperscriptBox[
     RowBox[{"(", 
      RowBox[{"1", "-", "p"}], ")"}], "2"], " ", 
    SuperscriptBox["p", "2"]}], ",", 
   RowBox[{
    FractionBox["1", "4"], " ", 
    RowBox[{"(", 
     RowBox[{
      RowBox[{"a1", " ", 
       RowBox[{"(", 
        RowBox[{
         RowBox[{"2", " ", "b"}], "-", "c"}], ")"}]}], "+", 
      RowBox[{"a2", " ", 
       RowBox[{"(", 
        RowBox[{
         RowBox[{"2", " ", "b"}], "-", "c"}], ")"}]}]}], ")"}], " ", "het", 
    " ", 
    RowBox[{"(", 
     RowBox[{"1", "-", "p"}], ")"}], " ", "p", " ", 
    RowBox[{"(", 
     RowBox[{
      RowBox[{
       FractionBox["1", "4"], " ", 
       RowBox[{"(", 
        RowBox[{"1", "-", "p"}], ")"}], " ", "p"}], "+", 
      SuperscriptBox["p", "2"]}], ")"}]}], ",", 
   RowBox[{
    FractionBox["1", "16"], " ", 
    RowBox[{"(", 
     RowBox[{
      RowBox[{"a1", " ", 
       RowBox[{"(", 
        RowBox[{"b", "-", "c"}], ")"}]}], "+", 
      RowBox[{"a2", " ", 
       RowBox[{"(", 
        RowBox[{"b", "-", "c"}], ")"}]}]}], ")"}], " ", "het", " ", 
    SuperscriptBox[
     RowBox[{"(", 
      RowBox[{"1", "-", "p"}], ")"}], "2"], " ", 
    SuperscriptBox["p", "2"]}], ",", 
   RowBox[{
    RowBox[{"(", 
     RowBox[{
      RowBox[{"a1", " ", 
       RowBox[{"(", 
        RowBox[{"b", "-", "c"}], ")"}]}], "+", 
      RowBox[{"a2", " ", 
       RowBox[{"(", 
        RowBox[{"b", "-", "c"}], ")"}]}]}], ")"}], " ", "het", " ", 
    RowBox[{"(", 
     RowBox[{
      SuperscriptBox[
       RowBox[{"(", 
        RowBox[{"1", "-", "p"}], ")"}], "2"], "+", 
      RowBox[{
       FractionBox["1", "4"], " ", 
       RowBox[{"(", 
        RowBox[{"1", "-", "p"}], ")"}], " ", "p"}]}], ")"}], " ", 
    RowBox[{"(", 
     RowBox[{
      RowBox[{
       FractionBox["1", "4"], " ", 
       RowBox[{"(", 
        RowBox[{"1", "-", "p"}], ")"}], " ", "p"}], "+", 
      SuperscriptBox["p", "2"]}], ")"}]}], ",", 
   RowBox[{
    FractionBox["1", "4"], " ", 
    RowBox[{"(", 
     RowBox[{
      RowBox[{
       RowBox[{"-", "a1"}], " ", "c"}], "-", 
      RowBox[{"a2", " ", "c"}]}], ")"}], " ", "het", " ", 
    RowBox[{"(", 
     RowBox[{"1", "-", "p"}], ")"}], " ", "p", " ", 
    RowBox[{"(", 
     RowBox[{
      SuperscriptBox[
       RowBox[{"(", 
        RowBox[{"1", "-", "p"}], ")"}], "2"], "+", 
      RowBox[{
       FractionBox["1", "4"], " ", 
       RowBox[{"(", 
        RowBox[{"1", "-", "p"}], ")"}], " ", "p"}]}], ")"}]}], ",", 
   RowBox[{
    FractionBox["1", "16"], " ", 
    RowBox[{"(", 
     RowBox[{
      RowBox[{"2", " ", "a2", " ", "b"}], "+", 
      RowBox[{"a1", " ", 
       RowBox[{"(", 
        RowBox[{
         RowBox[{"2", " ", "b"}], "-", "c"}], ")"}]}]}], ")"}], " ", "het", 
    " ", 
    SuperscriptBox[
     RowBox[{"(", 
      RowBox[{"1", "-", "p"}], ")"}], "2"], " ", 
    SuperscriptBox["p", "2"]}], ",", 
   RowBox[{
    FractionBox["1", "16"], " ", 
    RowBox[{"(", 
     RowBox[{
      RowBox[{"a2", " ", "b"}], "+", 
      RowBox[{"a1", " ", 
       RowBox[{"(", 
        RowBox[{"b", "-", "c"}], ")"}]}]}], ")"}], " ", "het", " ", 
    SuperscriptBox[
     RowBox[{"(", 
      RowBox[{"1", "-", "p"}], ")"}], "2"], " ", 
    SuperscriptBox["p", "2"]}], ",", 
   RowBox[{
    FractionBox["1", "4"], " ", 
    RowBox[{"(", 
     RowBox[{
      RowBox[{"a2", " ", "b"}], "+", 
      RowBox[{"a1", " ", 
       RowBox[{"(", 
        RowBox[{"b", "-", "c"}], ")"}]}]}], ")"}], " ", "het", " ", 
    RowBox[{"(", 
     RowBox[{"1", "-", "p"}], ")"}], " ", "p", " ", 
    RowBox[{"(", 
     RowBox[{
      SuperscriptBox[
       RowBox[{"(", 
        RowBox[{"1", "-", "p"}], ")"}], "2"], "+", 
      RowBox[{
       FractionBox["1", "4"], " ", 
       RowBox[{"(", 
        RowBox[{"1", "-", "p"}], ")"}], " ", "p"}]}], ")"}]}], ",", 
   RowBox[{
    RowBox[{"-", 
     FractionBox["1", "4"]}], " ", "a1", " ", "c", " ", "het", " ", 
    RowBox[{"(", 
     RowBox[{"1", "-", "p"}], ")"}], " ", "p", " ", 
    RowBox[{"(", 
     RowBox[{
      SuperscriptBox[
       RowBox[{"(", 
        RowBox[{"1", "-", "p"}], ")"}], "2"], "+", 
      RowBox[{
       FractionBox["1", "4"], " ", 
       RowBox[{"(", 
        RowBox[{"1", "-", "p"}], ")"}], " ", "p"}]}], ")"}]}], ",", "0", ",", 
   "0", ",", "0", ",", "0", ",", "0", ",", "0", ",", "0", ",", "0", ",", "0", 
   ",", "0", ",", "0", ",", "0", ",", "0", ",", "0", ",", "0", ",", "0"}], 
  "}"}]], "Output",
 CellChangeTimes->{3.927046261440462*^9, 3.9270463052342243`*^9, 
  3.92704639583576*^9, 3.933697686520697*^9, 3.933697895929225*^9, 
  3.933715089800417*^9},
 CellLabel->
  "Out[128]=",ExpressionUUID->"2391ebf4-f65b-45d2-af88-fbbed920b1fd"]
}, Open  ]],

Cell[BoxData[
 RowBox[{"(*", " ", 
  RowBox[{
  "Below", " ", "is", " ", "deltag", " ", "summed", " ", "over", " ", "all", 
   " ", "combinations"}], " ", "*)"}]], "Input",
 CellChangeTimes->{{3.9336971913297787`*^9, 3.9336972550886517`*^9}},
 CellLabel->
  "In[129]:=",ExpressionUUID->"a7289418-db38-4a01-935c-2adbbe43197c"],

Cell[CellGroupData[{

Cell[BoxData[
 RowBox[{"Total", "[", "%%", "]"}]], "Input",
 CellChangeTimes->{{3.9270281428316917`*^9, 3.927028148435844*^9}, 
   3.933715084761347*^9},
 CellLabel->
  "In[130]:=",ExpressionUUID->"81e596f0-5f4a-42b0-8fc6-8cfb2a462c10"],

Cell[BoxData[
 RowBox[{
  RowBox[{
   FractionBox["1", "8"], " ", 
   RowBox[{"(", 
    RowBox[{
     RowBox[{"a2", " ", "b"}], "+", 
     RowBox[{"a1", " ", 
      RowBox[{"(", 
       RowBox[{"b", "-", 
        RowBox[{"2", " ", "c"}]}], ")"}]}]}], ")"}], " ", 
   SuperscriptBox[
    RowBox[{"(", 
     RowBox[{"1", "-", "p"}], ")"}], "2"], " ", 
   SuperscriptBox["p", "2"]}], "+", 
  RowBox[{
   FractionBox["1", "16"], " ", 
   RowBox[{"(", 
    RowBox[{
     RowBox[{"2", " ", "a2", " ", "b"}], "+", 
     RowBox[{"a1", " ", 
      RowBox[{"(", 
       RowBox[{
        RowBox[{"2", " ", "b"}], "-", 
        RowBox[{"2", " ", "c"}]}], ")"}]}]}], ")"}], " ", 
   SuperscriptBox[
    RowBox[{"(", 
     RowBox[{"1", "-", "p"}], ")"}], "2"], " ", 
   SuperscriptBox["p", "2"]}], "+", 
  RowBox[{
   FractionBox["1", "8"], " ", 
   RowBox[{"(", 
    RowBox[{
     RowBox[{"a1", " ", 
      RowBox[{"(", 
       RowBox[{"b", "-", 
        RowBox[{"2", " ", "c"}]}], ")"}]}], "+", 
     RowBox[{"a2", " ", 
      RowBox[{"(", 
       RowBox[{"b", "-", "c"}], ")"}]}]}], ")"}], " ", 
   SuperscriptBox[
    RowBox[{"(", 
     RowBox[{"1", "-", "p"}], ")"}], "2"], " ", 
   SuperscriptBox["p", "2"]}], "-", 
  RowBox[{
   FractionBox["1", "8"], " ", "a1", " ", "c", " ", 
   SuperscriptBox[
    RowBox[{"(", 
     RowBox[{"1", "-", "p"}], ")"}], "2"], " ", 
   SuperscriptBox["p", "2"]}], "+", 
  RowBox[{
   FractionBox["1", "16"], " ", 
   RowBox[{"(", 
    RowBox[{
     RowBox[{
      RowBox[{"-", "2"}], " ", "a1", " ", "c"}], "-", 
     RowBox[{"2", " ", "a2", " ", "c"}]}], ")"}], " ", 
   SuperscriptBox[
    RowBox[{"(", 
     RowBox[{"1", "-", "p"}], ")"}], "2"], " ", 
   SuperscriptBox["p", "2"]}], "+", 
  RowBox[{
   FractionBox["1", "8"], " ", 
   RowBox[{"(", 
    RowBox[{
     RowBox[{
      RowBox[{"-", "2"}], " ", "a1", " ", "c"}], "-", 
     RowBox[{"a2", " ", "c"}]}], ")"}], " ", 
   SuperscriptBox[
    RowBox[{"(", 
     RowBox[{"1", "-", "p"}], ")"}], "2"], " ", 
   SuperscriptBox["p", "2"]}], "+", 
  RowBox[{
   FractionBox["1", "8"], " ", 
   RowBox[{"(", 
    RowBox[{
     RowBox[{"a2", " ", "b"}], "+", 
     RowBox[{"a1", " ", 
      RowBox[{"(", 
       RowBox[{"b", "-", "c"}], ")"}]}]}], ")"}], " ", "het", " ", 
   SuperscriptBox[
    RowBox[{"(", 
     RowBox[{"1", "-", "p"}], ")"}], "2"], " ", 
   SuperscriptBox["p", "2"]}], "+", 
  RowBox[{
   FractionBox["1", "8"], " ", 
   RowBox[{"(", 
    RowBox[{
     RowBox[{"a2", " ", 
      RowBox[{"(", 
       RowBox[{"b", "-", 
        RowBox[{"2", " ", "c"}]}], ")"}]}], "+", 
     RowBox[{"a1", " ", 
      RowBox[{"(", 
       RowBox[{"b", "-", "c"}], ")"}]}]}], ")"}], " ", "het", " ", 
   SuperscriptBox[
    RowBox[{"(", 
     RowBox[{"1", "-", "p"}], ")"}], "2"], " ", 
   SuperscriptBox["p", "2"]}], "+", 
  RowBox[{
   FractionBox["3", "8"], " ", 
   RowBox[{"(", 
    RowBox[{
     RowBox[{"a1", " ", 
      RowBox[{"(", 
       RowBox[{"b", "-", "c"}], ")"}]}], "+", 
     RowBox[{"a2", " ", 
      RowBox[{"(", 
       RowBox[{"b", "-", "c"}], ")"}]}]}], ")"}], " ", "het", " ", 
   SuperscriptBox[
    RowBox[{"(", 
     RowBox[{"1", "-", "p"}], ")"}], "2"], " ", 
   SuperscriptBox["p", "2"]}], "+", 
  RowBox[{
   FractionBox["1", "8"], " ", 
   RowBox[{"(", 
    RowBox[{
     RowBox[{"2", " ", "a2", " ", "b"}], "+", 
     RowBox[{"a1", " ", 
      RowBox[{"(", 
       RowBox[{
        RowBox[{"2", " ", "b"}], "-", "c"}], ")"}]}]}], ")"}], " ", "het", 
   " ", 
   SuperscriptBox[
    RowBox[{"(", 
     RowBox[{"1", "-", "p"}], ")"}], "2"], " ", 
   SuperscriptBox["p", "2"]}], "+", 
  RowBox[{
   FractionBox["1", "8"], " ", 
   RowBox[{"(", 
    RowBox[{
     RowBox[{"a1", " ", 
      RowBox[{"(", 
       RowBox[{
        RowBox[{"2", " ", "b"}], "-", "c"}], ")"}]}], "+", 
     RowBox[{"a2", " ", 
      RowBox[{"(", 
       RowBox[{
        RowBox[{"2", " ", "b"}], "-", "c"}], ")"}]}]}], ")"}], " ", "het", 
   " ", 
   SuperscriptBox[
    RowBox[{"(", 
     RowBox[{"1", "-", "p"}], ")"}], "2"], " ", 
   SuperscriptBox["p", "2"]}], "+", 
  RowBox[{
   FractionBox["1", "8"], " ", 
   RowBox[{"(", 
    RowBox[{
     RowBox[{
      RowBox[{"-", "a1"}], " ", "c"}], "-", 
     RowBox[{"2", " ", "a2", " ", "c"}]}], ")"}], " ", "het", " ", 
   SuperscriptBox[
    RowBox[{"(", 
     RowBox[{"1", "-", "p"}], ")"}], "2"], " ", 
   SuperscriptBox["p", "2"]}], "+", 
  RowBox[{
   FractionBox["1", "8"], " ", 
   RowBox[{"(", 
    RowBox[{
     RowBox[{
      RowBox[{"-", "a1"}], " ", "c"}], "-", 
     RowBox[{"a2", " ", "c"}]}], ")"}], " ", "het", " ", 
   SuperscriptBox[
    RowBox[{"(", 
     RowBox[{"1", "-", "p"}], ")"}], "2"], " ", 
   SuperscriptBox["p", "2"]}], "+", 
  RowBox[{
   FractionBox["1", "2"], " ", 
   RowBox[{"(", 
    RowBox[{
     RowBox[{"a2", " ", "b"}], "+", 
     RowBox[{"a1", " ", 
      RowBox[{"(", 
       RowBox[{"b", "-", "c"}], ")"}]}]}], ")"}], " ", "het", " ", 
   RowBox[{"(", 
    RowBox[{"1", "-", "p"}], ")"}], " ", "p", " ", 
   RowBox[{"(", 
    RowBox[{
     SuperscriptBox[
      RowBox[{"(", 
       RowBox[{"1", "-", "p"}], ")"}], "2"], "+", 
     RowBox[{
      FractionBox["1", "4"], " ", 
      RowBox[{"(", 
       RowBox[{"1", "-", "p"}], ")"}], " ", "p"}]}], ")"}]}], "-", 
  RowBox[{
   FractionBox["1", "2"], " ", "a1", " ", "c", " ", "het", " ", 
   RowBox[{"(", 
    RowBox[{"1", "-", "p"}], ")"}], " ", "p", " ", 
   RowBox[{"(", 
    RowBox[{
     SuperscriptBox[
      RowBox[{"(", 
       RowBox[{"1", "-", "p"}], ")"}], "2"], "+", 
     RowBox[{
      FractionBox["1", "4"], " ", 
      RowBox[{"(", 
       RowBox[{"1", "-", "p"}], ")"}], " ", "p"}]}], ")"}]}], "+", 
  RowBox[{
   FractionBox["1", "2"], " ", 
   RowBox[{"(", 
    RowBox[{
     RowBox[{
      RowBox[{"-", "a1"}], " ", "c"}], "-", 
     RowBox[{"a2", " ", "c"}]}], ")"}], " ", "het", " ", 
   RowBox[{"(", 
    RowBox[{"1", "-", "p"}], ")"}], " ", "p", " ", 
   RowBox[{"(", 
    RowBox[{
     SuperscriptBox[
      RowBox[{"(", 
       RowBox[{"1", "-", "p"}], ")"}], "2"], "+", 
     RowBox[{
      FractionBox["1", "4"], " ", 
      RowBox[{"(", 
       RowBox[{"1", "-", "p"}], ")"}], " ", "p"}]}], ")"}]}], "+", 
  RowBox[{
   FractionBox["1", "2"], " ", 
   RowBox[{"(", 
    RowBox[{
     RowBox[{"a1", " ", 
      RowBox[{"(", 
       RowBox[{"b", "-", 
        RowBox[{"2", " ", "c"}]}], ")"}]}], "+", 
     RowBox[{"a2", " ", 
      RowBox[{"(", 
       RowBox[{"b", "-", 
        RowBox[{"2", " ", "c"}]}], ")"}]}]}], ")"}], " ", 
   RowBox[{"(", 
    RowBox[{"1", "-", "p"}], ")"}], " ", "p", " ", 
   RowBox[{"(", 
    RowBox[{
     RowBox[{
      FractionBox["1", "4"], " ", 
      RowBox[{"(", 
       RowBox[{"1", "-", "p"}], ")"}], " ", "p"}], "+", 
     SuperscriptBox["p", "2"]}], ")"}]}], "+", 
  RowBox[{
   FractionBox["1", "2"], " ", 
   RowBox[{"(", 
    RowBox[{
     RowBox[{"a1", " ", 
      RowBox[{"(", 
       RowBox[{"b", "-", 
        RowBox[{"2", " ", "c"}]}], ")"}]}], "+", 
     RowBox[{"a2", " ", 
      RowBox[{"(", 
       RowBox[{"b", "-", "c"}], ")"}]}]}], ")"}], " ", 
   RowBox[{"(", 
    RowBox[{"1", "-", "p"}], ")"}], " ", "p", " ", 
   RowBox[{"(", 
    RowBox[{
     RowBox[{
      FractionBox["1", "4"], " ", 
      RowBox[{"(", 
       RowBox[{"1", "-", "p"}], ")"}], " ", "p"}], "+", 
     SuperscriptBox["p", "2"]}], ")"}]}], "+", 
  RowBox[{
   FractionBox["1", "2"], " ", 
   RowBox[{"(", 
    RowBox[{
     RowBox[{"a1", " ", 
      RowBox[{"(", 
       RowBox[{
        RowBox[{"2", " ", "b"}], "-", 
        RowBox[{"2", " ", "c"}]}], ")"}]}], "+", 
     RowBox[{"a2", " ", 
      RowBox[{"(", 
       RowBox[{
        RowBox[{"2", " ", "b"}], "-", "c"}], ")"}]}]}], ")"}], " ", 
   RowBox[{"(", 
    RowBox[{"1", "-", "p"}], ")"}], " ", "p", " ", 
   RowBox[{"(", 
    RowBox[{
     RowBox[{
      FractionBox["1", "4"], " ", 
      RowBox[{"(", 
       RowBox[{"1", "-", "p"}], ")"}], " ", "p"}], "+", 
     SuperscriptBox["p", "2"]}], ")"}]}], "+", 
  RowBox[{
   FractionBox["1", "2"], " ", 
   RowBox[{"(", 
    RowBox[{
     RowBox[{"a2", " ", 
      RowBox[{"(", 
       RowBox[{"b", "-", 
        RowBox[{"2", " ", "c"}]}], ")"}]}], "+", 
     RowBox[{"a1", " ", 
      RowBox[{"(", 
       RowBox[{"b", "-", "c"}], ")"}]}]}], ")"}], " ", "het", " ", 
   RowBox[{"(", 
    RowBox[{"1", "-", "p"}], ")"}], " ", "p", " ", 
   RowBox[{"(", 
    RowBox[{
     RowBox[{
      FractionBox["1", "4"], " ", 
      RowBox[{"(", 
       RowBox[{"1", "-", "p"}], ")"}], " ", "p"}], "+", 
     SuperscriptBox["p", "2"]}], ")"}]}], "+", 
  RowBox[{
   FractionBox["1", "2"], " ", 
   RowBox[{"(", 
    RowBox[{
     RowBox[{"a2", " ", 
      RowBox[{"(", 
       RowBox[{
        RowBox[{"2", " ", "b"}], "-", 
        RowBox[{"2", " ", "c"}]}], ")"}]}], "+", 
     RowBox[{"a1", " ", 
      RowBox[{"(", 
       RowBox[{
        RowBox[{"2", " ", "b"}], "-", "c"}], ")"}]}]}], ")"}], " ", "het", 
   " ", 
   RowBox[{"(", 
    RowBox[{"1", "-", "p"}], ")"}], " ", "p", " ", 
   RowBox[{"(", 
    RowBox[{
     RowBox[{
      FractionBox["1", "4"], " ", 
      RowBox[{"(", 
       RowBox[{"1", "-", "p"}], ")"}], " ", "p"}], "+", 
     SuperscriptBox["p", "2"]}], ")"}]}], "+", 
  RowBox[{
   FractionBox["1", "2"], " ", 
   RowBox[{"(", 
    RowBox[{
     RowBox[{"a1", " ", 
      RowBox[{"(", 
       RowBox[{
        RowBox[{"2", " ", "b"}], "-", "c"}], ")"}]}], "+", 
     RowBox[{"a2", " ", 
      RowBox[{"(", 
       RowBox[{
        RowBox[{"2", " ", "b"}], "-", "c"}], ")"}]}]}], ")"}], " ", "het", 
   " ", 
   RowBox[{"(", 
    RowBox[{"1", "-", "p"}], ")"}], " ", "p", " ", 
   RowBox[{"(", 
    RowBox[{
     RowBox[{
      FractionBox["1", "4"], " ", 
      RowBox[{"(", 
       RowBox[{"1", "-", "p"}], ")"}], " ", "p"}], "+", 
     SuperscriptBox["p", "2"]}], ")"}]}], "+", 
  RowBox[{"2", " ", 
   RowBox[{"(", 
    RowBox[{
     RowBox[{"a1", " ", 
      RowBox[{"(", 
       RowBox[{"b", "-", "c"}], ")"}]}], "+", 
     RowBox[{"a2", " ", 
      RowBox[{"(", 
       RowBox[{"b", "-", "c"}], ")"}]}]}], ")"}], " ", "het", " ", 
   RowBox[{"(", 
    RowBox[{
     SuperscriptBox[
      RowBox[{"(", 
       RowBox[{"1", "-", "p"}], ")"}], "2"], "+", 
     RowBox[{
      FractionBox["1", "4"], " ", 
      RowBox[{"(", 
       RowBox[{"1", "-", "p"}], ")"}], " ", "p"}]}], ")"}], " ", 
   RowBox[{"(", 
    RowBox[{
     RowBox[{
      FractionBox["1", "4"], " ", 
      RowBox[{"(", 
       RowBox[{"1", "-", "p"}], ")"}], " ", "p"}], "+", 
     SuperscriptBox["p", "2"]}], ")"}]}], "+", 
  RowBox[{
   RowBox[{"(", 
    RowBox[{
     RowBox[{"a1", " ", 
      RowBox[{"(", 
       RowBox[{
        RowBox[{"2", " ", "b"}], "-", 
        RowBox[{"2", " ", "c"}]}], ")"}]}], "+", 
     RowBox[{"a2", " ", 
      RowBox[{"(", 
       RowBox[{
        RowBox[{"2", " ", "b"}], "-", 
        RowBox[{"2", " ", "c"}]}], ")"}]}]}], ")"}], " ", 
   SuperscriptBox[
    RowBox[{"(", 
     RowBox[{
      RowBox[{
       FractionBox["1", "4"], " ", 
       RowBox[{"(", 
        RowBox[{"1", "-", "p"}], ")"}], " ", "p"}], "+", 
      SuperscriptBox["p", "2"]}], ")"}], "2"]}]}]], "Output",
 CellChangeTimes->{3.9270281535551367`*^9, 3.927028265052986*^9, 
  3.927044060319833*^9, 3.9270461170365*^9, 3.927046395859346*^9, 
  3.933697686568741*^9, 3.933697895984415*^9, 3.933715089960376*^9},
 CellLabel->
  "Out[130]=",ExpressionUUID->"fda61989-1129-4d03-9387-b28c705c349c"]
}, Open  ]],

Cell[CellGroupData[{

Cell[BoxData[
 RowBox[{"Expand", "[", 
  RowBox[{"Simplify", "[", "%", "]"}], "]"}]], "Input",
 CellLabel->
  "In[131]:=",ExpressionUUID->"9b26ab62-2f8c-4924-8152-d0496ec2e6fd"],

Cell[BoxData[
 RowBox[{
  RowBox[{"a1", " ", "b", " ", "het", " ", "p"}], "+", 
  RowBox[{"a2", " ", "b", " ", "het", " ", "p"}], "-", 
  RowBox[{"2", " ", "a1", " ", "c", " ", "het", " ", "p"}], "-", 
  RowBox[{"a2", " ", "c", " ", "het", " ", "p"}], "+", 
  RowBox[{"a1", " ", "b", " ", 
   SuperscriptBox["p", "2"]}], "+", 
  RowBox[{"a2", " ", "b", " ", 
   SuperscriptBox["p", "2"]}], "-", 
  RowBox[{"2", " ", "a1", " ", "c", " ", 
   SuperscriptBox["p", "2"]}], "-", 
  RowBox[{"a2", " ", "c", " ", 
   SuperscriptBox["p", "2"]}], "+", 
  RowBox[{"a1", " ", "b", " ", "het", " ", 
   SuperscriptBox["p", "2"]}], "+", 
  RowBox[{"a2", " ", "b", " ", "het", " ", 
   SuperscriptBox["p", "2"]}], "+", 
  RowBox[{"2", " ", "a1", " ", "c", " ", "het", " ", 
   SuperscriptBox["p", "2"]}], "-", 
  RowBox[{"a2", " ", "c", " ", "het", " ", 
   SuperscriptBox["p", "2"]}], "+", 
  RowBox[{"a1", " ", "b", " ", 
   SuperscriptBox["p", "3"]}], "+", 
  RowBox[{"a2", " ", "b", " ", 
   SuperscriptBox["p", "3"]}], "-", 
  RowBox[{"a2", " ", "c", " ", 
   SuperscriptBox["p", "3"]}], "-", 
  RowBox[{"2", " ", "a1", " ", "b", " ", "het", " ", 
   SuperscriptBox["p", "3"]}], "-", 
  RowBox[{"2", " ", "a2", " ", "b", " ", "het", " ", 
   SuperscriptBox["p", "3"]}], "+", 
  RowBox[{"2", " ", "a2", " ", "c", " ", "het", " ", 
   SuperscriptBox["p", "3"]}]}]], "Output",
 CellChangeTimes->{3.9270281941439*^9, 3.927028269464693*^9, 
  3.9270440669680243`*^9, 3.927046126494627*^9, 3.927046395906376*^9, 
  3.933697686585103*^9, 3.933697896023645*^9, 3.933715097463593*^9},
 CellLabel->
  "Out[131]=",ExpressionUUID->"1ea9f86f-1d71-44b8-a876-781354e022f6"]
}, Open  ]],

Cell[BoxData[
 RowBox[{"(*", " ", 
  RowBox[{
   RowBox[{
   "Below", " ", "is", " ", "summed", " ", "deltag", " ", "over", " ", 
    "frequency", " ", "of", " ", "g"}], ",", " ", 
   RowBox[{
    RowBox[{"i", ".", "e", ".", " ", "rate"}], " ", "of", " ", "increase", 
    " ", "for", " ", "g"}]}], " ", "*)"}]], "Input",
 CellChangeTimes->{{3.933697283442898*^9, 3.933697316061941*^9}, 
   3.933697455053851*^9},
 CellLabel->
  "In[132]:=",ExpressionUUID->"a1902a81-0968-4de8-95de-8e88cd9490b0"],

Cell[CellGroupData[{

Cell[BoxData[
 RowBox[{"%%", "/", "p"}]], "Input",
 CellChangeTimes->{{3.9270282921168528`*^9, 3.927028297407811*^9}, 
   3.933715106219337*^9},
 CellLabel->
  "In[133]:=",ExpressionUUID->"23bb8da6-b9c4-4560-80d8-98fd2681c44e"],

Cell[BoxData[
 RowBox[{
  FractionBox["1", "p"], 
  RowBox[{"(", 
   RowBox[{
    RowBox[{"a1", " ", "b", " ", "het", " ", "p"}], "+", 
    RowBox[{"a2", " ", "b", " ", "het", " ", "p"}], "-", 
    RowBox[{"2", " ", "a1", " ", "c", " ", "het", " ", "p"}], "-", 
    RowBox[{"a2", " ", "c", " ", "het", " ", "p"}], "+", 
    RowBox[{"a1", " ", "b", " ", 
     SuperscriptBox["p", "2"]}], "+", 
    RowBox[{"a2", " ", "b", " ", 
     SuperscriptBox["p", "2"]}], "-", 
    RowBox[{"2", " ", "a1", " ", "c", " ", 
     SuperscriptBox["p", "2"]}], "-", 
    RowBox[{"a2", " ", "c", " ", 
     SuperscriptBox["p", "2"]}], "+", 
    RowBox[{"a1", " ", "b", " ", "het", " ", 
     SuperscriptBox["p", "2"]}], "+", 
    RowBox[{"a2", " ", "b", " ", "het", " ", 
     SuperscriptBox["p", "2"]}], "+", 
    RowBox[{"2", " ", "a1", " ", "c", " ", "het", " ", 
     SuperscriptBox["p", "2"]}], "-", 
    RowBox[{"a2", " ", "c", " ", "het", " ", 
     SuperscriptBox["p", "2"]}], "+", 
    RowBox[{"a1", " ", "b", " ", 
     SuperscriptBox["p", "3"]}], "+", 
    RowBox[{"a2", " ", "b", " ", 
     SuperscriptBox["p", "3"]}], "-", 
    RowBox[{"a2", " ", "c", " ", 
     SuperscriptBox["p", "3"]}], "-", 
    RowBox[{"2", " ", "a1", " ", "b", " ", "het", " ", 
     SuperscriptBox["p", "3"]}], "-", 
    RowBox[{"2", " ", "a2", " ", "b", " ", "het", " ", 
     SuperscriptBox["p", "3"]}], "+", 
    RowBox[{"2", " ", "a2", " ", "c", " ", "het", " ", 
     SuperscriptBox["p", "3"]}]}], ")"}]}]], "Output",
 CellChangeTimes->{3.927028305571995*^9, 3.927044074020893*^9, 
  3.927046126578492*^9, 3.927046395921232*^9, 3.933697686636569*^9, 
  3.933697896072226*^9, 3.93371511446481*^9},
 CellLabel->
  "Out[133]=",ExpressionUUID->"c92a7b20-3c32-4676-ba69-25eb6911b17e"]
}, Open  ]],

Cell[CellGroupData[{

Cell[BoxData[
 RowBox[{"Expand", "[", 
  RowBox[{"Simplify", "[", "%", "]"}], "]"}]], "Input",
 CellLabel->
  "In[134]:=",ExpressionUUID->"c250d8e8-8d46-43ed-b448-79cd5c53840e"],

Cell[BoxData[
 RowBox[{
  RowBox[{"a1", " ", "b", " ", "het"}], "+", 
  RowBox[{"a2", " ", "b", " ", "het"}], "-", 
  RowBox[{"2", " ", "a1", " ", "c", " ", "het"}], "-", 
  RowBox[{"a2", " ", "c", " ", "het"}], "+", 
  RowBox[{"a1", " ", "b", " ", "p"}], "+", 
  RowBox[{"a2", " ", "b", " ", "p"}], "-", 
  RowBox[{"2", " ", "a1", " ", "c", " ", "p"}], "-", 
  RowBox[{"a2", " ", "c", " ", "p"}], "+", 
  RowBox[{"a1", " ", "b", " ", "het", " ", "p"}], "+", 
  RowBox[{"a2", " ", "b", " ", "het", " ", "p"}], "+", 
  RowBox[{"2", " ", "a1", " ", "c", " ", "het", " ", "p"}], "-", 
  RowBox[{"a2", " ", "c", " ", "het", " ", "p"}], "+", 
  RowBox[{"a1", " ", "b", " ", 
   SuperscriptBox["p", "2"]}], "+", 
  RowBox[{"a2", " ", "b", " ", 
   SuperscriptBox["p", "2"]}], "-", 
  RowBox[{"a2", " ", "c", " ", 
   SuperscriptBox["p", "2"]}], "-", 
  RowBox[{"2", " ", "a1", " ", "b", " ", "het", " ", 
   SuperscriptBox["p", "2"]}], "-", 
  RowBox[{"2", " ", "a2", " ", "b", " ", "het", " ", 
   SuperscriptBox["p", "2"]}], "+", 
  RowBox[{"2", " ", "a2", " ", "c", " ", "het", " ", 
   SuperscriptBox["p", "2"]}]}]], "Output",
 CellChangeTimes->{3.927028316502689*^9, 3.9270440799676943`*^9, 
  3.9270461266361923`*^9, 3.9270463959650087`*^9, 3.933697686669828*^9, 
  3.933697896087628*^9, 3.933715119218409*^9},
 CellLabel->
  "Out[134]=",ExpressionUUID->"a8136648-dd41-4583-a55f-ab6a66ecea26"]
}, Open  ]],

Cell[BoxData[
 RowBox[{"(*", " ", 
  RowBox[{
   RowBox[{"rate", " ", "of", " ", "increase", " ", "of", " ", "g"}], ",", 
   " ", 
   RowBox[{
   "given", " ", "intermediate", " ", "heterozyote", " ", "phenotype"}], ",", 
   " ", 
   RowBox[{"the", " ", "simplest", " ", "assumption"}]}], " ", 
  "*)"}]], "Input",
 CellChangeTimes->{{3.933697340936874*^9, 3.9336973946033373`*^9}, 
   3.9336976531357317`*^9},
 CellLabel->
  "In[135]:=",ExpressionUUID->"e88c5c15-12e2-4b1b-88d0-31fa8045d72d"],

Cell[CellGroupData[{

Cell[BoxData[
 RowBox[{"%%", "/.", 
  RowBox[{"het", "\[Rule]", 
   RowBox[{"1", "/", "2"}]}]}]], "Input",
 CellChangeTimes->{{3.927028328823269*^9, 3.927028351438778*^9}, 
   3.93371513796664*^9},
 CellLabel->
  "In[136]:=",ExpressionUUID->"4329d011-9bc7-42f2-b049-d7fd46ac19cc"],

Cell[BoxData[
 RowBox[{
  FractionBox[
   RowBox[{"a1", " ", "b"}], "2"], "+", 
  FractionBox[
   RowBox[{"a2", " ", "b"}], "2"], "-", 
  RowBox[{"a1", " ", "c"}], "-", 
  FractionBox[
   RowBox[{"a2", " ", "c"}], "2"], "+", 
  FractionBox[
   RowBox[{"3", " ", "a1", " ", "b", " ", "p"}], "2"], "+", 
  FractionBox[
   RowBox[{"3", " ", "a2", " ", "b", " ", "p"}], "2"], "-", 
  RowBox[{"a1", " ", "c", " ", "p"}], "-", 
  FractionBox[
   RowBox[{"3", " ", "a2", " ", "c", " ", "p"}], "2"]}]], "Output",
 CellChangeTimes->{3.933715143755476*^9},
 CellLabel->
  "Out[136]=",ExpressionUUID->"4fbd2574-3e95-48e9-b1c1-4d4f3859fb49"]
}, Open  ]],

Cell[BoxData[
 RowBox[{"(*", " ", 
  RowBox[{
  "The", " ", "mapping", " ", "below", " ", "gives", " ", "the", " ", 
   "associated", " ", "deltah", " ", "times", " ", "frequency", " ", "for", 
   " ", "each", " ", "of", " ", "64", " ", "genotype", " ", 
   RowBox[{"combinations", "."}]}], " ", "*)"}]], "Input",
 CellChangeTimes->{3.933697441367627*^9},
 CellLabel->
  "In[137]:=",ExpressionUUID->"10a6486e-061b-4d1f-a468-1885aa9e657a"],

Cell[CellGroupData[{

Cell[BoxData[
 RowBox[{
  RowBox[{
   RowBox[{
    RowBox[{"Map", "[", 
     RowBox[{"deltah", ",", "#"}], "]"}], 
    RowBox[{"Map", "[", 
     RowBox[{"freqdad", ",", "#"}], "]"}], 
    RowBox[{"Map", "[", 
     RowBox[{"freqmom", ",", "#"}], "]"}]}], "&"}], "[", 
  RowBox[{"Tuples", "[", 
   RowBox[{
    RowBox[{"{", 
     RowBox[{
      RowBox[{"{", 
       RowBox[{"g", ",", "g"}], "}"}], ",", 
      RowBox[{"{", 
       RowBox[{"g", ",", "h"}], "}"}], ",", 
      RowBox[{"{", 
       RowBox[{"h", ",", "g"}], "}"}], ",", 
      RowBox[{"{", 
       RowBox[{"h", ",", "h"}], "}"}]}], "}"}], ",", "n"}], "]"}], 
  "]"}]], "Input",
 CellChangeTimes->{
  3.927027985890378*^9, {3.927028459701447*^9, 3.927028460532384*^9}, 
   3.9270440958734694`*^9, {3.927046352811235*^9, 3.927046355229985*^9}},
 CellLabel->
  "In[138]:=",ExpressionUUID->"538b4492-f6b6-4a40-8b13-ff327a2149c0"],

Cell[BoxData[
 RowBox[{"{", 
  RowBox[{"0", ",", 
   RowBox[{
    FractionBox["1", "4"], " ", 
    RowBox[{"(", 
     RowBox[{
      RowBox[{"a1", " ", "b"}], "+", 
      RowBox[{"a2", " ", "b"}]}], ")"}], " ", 
    RowBox[{"(", 
     RowBox[{"1", "-", "p"}], ")"}], " ", "p", " ", 
    RowBox[{"(", 
     RowBox[{
      RowBox[{
       FractionBox["1", "4"], " ", 
       RowBox[{"(", 
        RowBox[{"1", "-", "p"}], ")"}], " ", "p"}], "+", 
      SuperscriptBox["p", "2"]}], ")"}]}], ",", 
   RowBox[{
    FractionBox["1", "4"], " ", 
    RowBox[{"(", 
     RowBox[{
      RowBox[{"a1", " ", "b"}], "+", 
      RowBox[{"a2", " ", "b"}]}], ")"}], " ", 
    RowBox[{"(", 
     RowBox[{"1", "-", "p"}], ")"}], " ", "p", " ", 
    RowBox[{"(", 
     RowBox[{
      RowBox[{
       FractionBox["1", "4"], " ", 
       RowBox[{"(", 
        RowBox[{"1", "-", "p"}], ")"}], " ", "p"}], "+", 
      SuperscriptBox["p", "2"]}], ")"}]}], ",", 
   RowBox[{
    FractionBox["1", "16"], " ", 
    RowBox[{"(", 
     RowBox[{
      RowBox[{"2", " ", "a1", " ", "b"}], "+", 
      RowBox[{"2", " ", "a2", " ", "b"}]}], ")"}], " ", 
    SuperscriptBox[
     RowBox[{"(", 
      RowBox[{"1", "-", "p"}], ")"}], "2"], " ", 
    SuperscriptBox["p", "2"]}], ",", 
   RowBox[{
    RowBox[{"-", 
     FractionBox["1", "4"]}], " ", "a2", " ", "c", " ", 
    RowBox[{"(", 
     RowBox[{"1", "-", "p"}], ")"}], " ", "p", " ", 
    RowBox[{"(", 
     RowBox[{
      RowBox[{
       FractionBox["1", "4"], " ", 
       RowBox[{"(", 
        RowBox[{"1", "-", "p"}], ")"}], " ", "p"}], "+", 
      SuperscriptBox["p", "2"]}], ")"}]}], ",", 
   RowBox[{
    FractionBox["1", "4"], " ", 
    RowBox[{"(", 
     RowBox[{
      RowBox[{"a1", " ", "b"}], "+", 
      RowBox[{"a2", " ", 
       RowBox[{"(", 
        RowBox[{"b", "-", "c"}], ")"}]}]}], ")"}], " ", 
    RowBox[{"(", 
     RowBox[{"1", "-", "p"}], ")"}], " ", "p", " ", 
    RowBox[{"(", 
     RowBox[{
      RowBox[{
       FractionBox["1", "4"], " ", 
       RowBox[{"(", 
        RowBox[{"1", "-", "p"}], ")"}], " ", "p"}], "+", 
      SuperscriptBox["p", "2"]}], ")"}]}], ",", 
   RowBox[{
    FractionBox["1", "16"], " ", 
    RowBox[{"(", 
     RowBox[{
      RowBox[{"a1", " ", "b"}], "+", 
      RowBox[{"a2", " ", 
       RowBox[{"(", 
        RowBox[{"b", "-", "c"}], ")"}]}]}], ")"}], " ", 
    SuperscriptBox[
     RowBox[{"(", 
      RowBox[{"1", "-", "p"}], ")"}], "2"], " ", 
    SuperscriptBox["p", "2"]}], ",", 
   RowBox[{
    FractionBox["1", "16"], " ", 
    RowBox[{"(", 
     RowBox[{
      RowBox[{"2", " ", "a1", " ", "b"}], "+", 
      RowBox[{"a2", " ", 
       RowBox[{"(", 
        RowBox[{
         RowBox[{"2", " ", "b"}], "-", "c"}], ")"}]}]}], ")"}], " ", 
    SuperscriptBox[
     RowBox[{"(", 
      RowBox[{"1", "-", "p"}], ")"}], "2"], " ", 
    SuperscriptBox["p", "2"]}], ",", 
   RowBox[{
    RowBox[{"-", 
     FractionBox["1", "4"]}], " ", "a2", " ", "c", " ", 
    RowBox[{"(", 
     RowBox[{"1", "-", "p"}], ")"}], " ", "p", " ", 
    RowBox[{"(", 
     RowBox[{
      RowBox[{
       FractionBox["1", "4"], " ", 
       RowBox[{"(", 
        RowBox[{"1", "-", "p"}], ")"}], " ", "p"}], "+", 
      SuperscriptBox["p", "2"]}], ")"}]}], ",", 
   RowBox[{
    FractionBox["1", "16"], " ", 
    RowBox[{"(", 
     RowBox[{
      RowBox[{"a1", " ", "b"}], "+", 
      RowBox[{"a2", " ", 
       RowBox[{"(", 
        RowBox[{"b", "-", "c"}], ")"}]}]}], ")"}], " ", 
    SuperscriptBox[
     RowBox[{"(", 
      RowBox[{"1", "-", "p"}], ")"}], "2"], " ", 
    SuperscriptBox["p", "2"]}], ",", 
   RowBox[{
    FractionBox["1", "4"], " ", 
    RowBox[{"(", 
     RowBox[{
      RowBox[{"a1", " ", "b"}], "+", 
      RowBox[{"a2", " ", 
       RowBox[{"(", 
        RowBox[{"b", "-", "c"}], ")"}]}]}], ")"}], " ", 
    RowBox[{"(", 
     RowBox[{"1", "-", "p"}], ")"}], " ", "p", " ", 
    RowBox[{"(", 
     RowBox[{
      RowBox[{
       FractionBox["1", "4"], " ", 
       RowBox[{"(", 
        RowBox[{"1", "-", "p"}], ")"}], " ", "p"}], "+", 
      SuperscriptBox["p", "2"]}], ")"}]}], ",", 
   RowBox[{
    FractionBox["1", "16"], " ", 
    RowBox[{"(", 
     RowBox[{
      RowBox[{"2", " ", "a1", " ", "b"}], "+", 
      RowBox[{"a2", " ", 
       RowBox[{"(", 
        RowBox[{
         RowBox[{"2", " ", "b"}], "-", "c"}], ")"}]}]}], ")"}], " ", 
    SuperscriptBox[
     RowBox[{"(", 
      RowBox[{"1", "-", "p"}], ")"}], "2"], " ", 
    SuperscriptBox["p", "2"]}], ",", 
   RowBox[{
    RowBox[{"-", 
     FractionBox["1", "8"]}], " ", "a2", " ", "c", " ", 
    SuperscriptBox[
     RowBox[{"(", 
      RowBox[{"1", "-", "p"}], ")"}], "2"], " ", 
    SuperscriptBox["p", "2"]}], ",", 
   RowBox[{
    FractionBox["1", "16"], " ", 
    RowBox[{"(", 
     RowBox[{
      RowBox[{"a1", " ", "b"}], "+", 
      RowBox[{"a2", " ", 
       RowBox[{"(", 
        RowBox[{"b", "-", 
         RowBox[{"2", " ", "c"}]}], ")"}]}]}], ")"}], " ", 
    SuperscriptBox[
     RowBox[{"(", 
      RowBox[{"1", "-", "p"}], ")"}], "2"], " ", 
    SuperscriptBox["p", "2"]}], ",", 
   RowBox[{
    FractionBox["1", "16"], " ", 
    RowBox[{"(", 
     RowBox[{
      RowBox[{"a1", " ", "b"}], "+", 
      RowBox[{"a2", " ", 
       RowBox[{"(", 
        RowBox[{"b", "-", 
         RowBox[{"2", " ", "c"}]}], ")"}]}]}], ")"}], " ", 
    SuperscriptBox[
     RowBox[{"(", 
      RowBox[{"1", "-", "p"}], ")"}], "2"], " ", 
    SuperscriptBox["p", "2"]}], ",", 
   RowBox[{
    FractionBox["1", "16"], " ", 
    RowBox[{"(", 
     RowBox[{
      RowBox[{"2", " ", "a1", " ", "b"}], "+", 
      RowBox[{"a2", " ", 
       RowBox[{"(", 
        RowBox[{
         RowBox[{"2", " ", "b"}], "-", 
         RowBox[{"2", " ", "c"}]}], ")"}]}]}], ")"}], " ", 
    SuperscriptBox[
     RowBox[{"(", 
      RowBox[{"1", "-", "p"}], ")"}], "2"], " ", 
    SuperscriptBox["p", "2"]}], ",", 
   RowBox[{
    RowBox[{"-", 
     FractionBox["1", "4"]}], " ", "a1", " ", "c", " ", "het", " ", 
    RowBox[{"(", 
     RowBox[{"1", "-", "p"}], ")"}], " ", "p", " ", 
    RowBox[{"(", 
     RowBox[{
      RowBox[{
       FractionBox["1", "4"], " ", 
       RowBox[{"(", 
        RowBox[{"1", "-", "p"}], ")"}], " ", "p"}], "+", 
      SuperscriptBox["p", "2"]}], ")"}]}], ",", 
   RowBox[{
    FractionBox["1", "4"], " ", 
    RowBox[{"(", 
     RowBox[{
      RowBox[{"a2", " ", "b"}], "+", 
      RowBox[{"a1", " ", 
       RowBox[{"(", 
        RowBox[{"b", "-", "c"}], ")"}]}]}], ")"}], " ", "het", " ", 
    RowBox[{"(", 
     RowBox[{"1", "-", "p"}], ")"}], " ", "p", " ", 
    RowBox[{"(", 
     RowBox[{
      RowBox[{
       FractionBox["1", "4"], " ", 
       RowBox[{"(", 
        RowBox[{"1", "-", "p"}], ")"}], " ", "p"}], "+", 
      SuperscriptBox["p", "2"]}], ")"}]}], ",", 
   RowBox[{
    FractionBox["1", "16"], " ", 
    RowBox[{"(", 
     RowBox[{
      RowBox[{"a2", " ", "b"}], "+", 
      RowBox[{"a1", " ", 
       RowBox[{"(", 
        RowBox[{"b", "-", "c"}], ")"}]}]}], ")"}], " ", "het", " ", 
    SuperscriptBox[
     RowBox[{"(", 
      RowBox[{"1", "-", "p"}], ")"}], "2"], " ", 
    SuperscriptBox["p", "2"]}], ",", 
   RowBox[{
    FractionBox["1", "16"], " ", 
    RowBox[{"(", 
     RowBox[{
      RowBox[{"2", " ", "a2", " ", "b"}], "+", 
      RowBox[{"a1", " ", 
       RowBox[{"(", 
        RowBox[{
         RowBox[{"2", " ", "b"}], "-", "c"}], ")"}]}]}], ")"}], " ", "het", 
    " ", 
    SuperscriptBox[
     RowBox[{"(", 
      RowBox[{"1", "-", "p"}], ")"}], "2"], " ", 
    SuperscriptBox["p", "2"]}], ",", 
   RowBox[{
    FractionBox["1", "4"], " ", 
    RowBox[{"(", 
     RowBox[{
      RowBox[{
       RowBox[{"-", "a1"}], " ", "c"}], "-", 
      RowBox[{"a2", " ", "c"}]}], ")"}], " ", "het", " ", 
    RowBox[{"(", 
     RowBox[{"1", "-", "p"}], ")"}], " ", "p", " ", 
    RowBox[{"(", 
     RowBox[{
      RowBox[{
       FractionBox["1", "4"], " ", 
       RowBox[{"(", 
        RowBox[{"1", "-", "p"}], ")"}], " ", "p"}], "+", 
      SuperscriptBox["p", "2"]}], ")"}]}], ",", 
   RowBox[{
    RowBox[{"(", 
     RowBox[{
      RowBox[{"a1", " ", 
       RowBox[{"(", 
        RowBox[{"b", "-", "c"}], ")"}]}], "+", 
      RowBox[{"a2", " ", 
       RowBox[{"(", 
        RowBox[{"b", "-", "c"}], ")"}]}]}], ")"}], " ", "het", " ", 
    RowBox[{"(", 
     RowBox[{
      SuperscriptBox[
       RowBox[{"(", 
        RowBox[{"1", "-", "p"}], ")"}], "2"], "+", 
      RowBox[{
       FractionBox["1", "4"], " ", 
       RowBox[{"(", 
        RowBox[{"1", "-", "p"}], ")"}], " ", "p"}]}], ")"}], " ", 
    RowBox[{"(", 
     RowBox[{
      RowBox[{
       FractionBox["1", "4"], " ", 
       RowBox[{"(", 
        RowBox[{"1", "-", "p"}], ")"}], " ", "p"}], "+", 
      SuperscriptBox["p", "2"]}], ")"}]}], ",", 
   RowBox[{
    FractionBox["1", "16"], " ", 
    RowBox[{"(", 
     RowBox[{
      RowBox[{"a1", " ", 
       RowBox[{"(", 
        RowBox[{"b", "-", "c"}], ")"}]}], "+", 
      RowBox[{"a2", " ", 
       RowBox[{"(", 
        RowBox[{"b", "-", "c"}], ")"}]}]}], ")"}], " ", "het", " ", 
    SuperscriptBox[
     RowBox[{"(", 
      RowBox[{"1", "-", "p"}], ")"}], "2"], " ", 
    SuperscriptBox["p", "2"]}], ",", 
   RowBox[{
    FractionBox["1", "4"], " ", 
    RowBox[{"(", 
     RowBox[{
      RowBox[{"a1", " ", 
       RowBox[{"(", 
        RowBox[{
         RowBox[{"2", " ", "b"}], "-", "c"}], ")"}]}], "+", 
      RowBox[{"a2", " ", 
       RowBox[{"(", 
        RowBox[{
         RowBox[{"2", " ", "b"}], "-", "c"}], ")"}]}]}], ")"}], " ", "het", 
    " ", 
    RowBox[{"(", 
     RowBox[{"1", "-", "p"}], ")"}], " ", "p", " ", 
    RowBox[{"(", 
     RowBox[{
      SuperscriptBox[
       RowBox[{"(", 
        RowBox[{"1", "-", "p"}], ")"}], "2"], "+", 
      RowBox[{
       FractionBox["1", "4"], " ", 
       RowBox[{"(", 
        RowBox[{"1", "-", "p"}], ")"}], " ", "p"}]}], ")"}]}], ",", 
   RowBox[{
    FractionBox["1", "16"], " ", 
    RowBox[{"(", 
     RowBox[{
      RowBox[{
       RowBox[{"-", "a1"}], " ", "c"}], "-", 
      RowBox[{"a2", " ", "c"}]}], ")"}], " ", "het", " ", 
    SuperscriptBox[
     RowBox[{"(", 
      RowBox[{"1", "-", "p"}], ")"}], "2"], " ", 
    SuperscriptBox["p", "2"]}], ",", 
   RowBox[{
    FractionBox["1", "16"], " ", 
    RowBox[{"(", 
     RowBox[{
      RowBox[{"a1", " ", 
       RowBox[{"(", 
        RowBox[{"b", "-", "c"}], ")"}]}], "+", 
      RowBox[{"a2", " ", 
       RowBox[{"(", 
        RowBox[{"b", "-", "c"}], ")"}]}]}], ")"}], " ", "het", " ", 
    SuperscriptBox[
     RowBox[{"(", 
      RowBox[{"1", "-", "p"}], ")"}], "2"], " ", 
    SuperscriptBox["p", "2"]}], ",", 
   RowBox[{
    FractionBox["1", "16"], " ", 
    RowBox[{"(", 
     RowBox[{
      RowBox[{"a1", " ", 
       RowBox[{"(", 
        RowBox[{"b", "-", "c"}], ")"}]}], "+", 
      RowBox[{"a2", " ", 
       RowBox[{"(", 
        RowBox[{"b", "-", "c"}], ")"}]}]}], ")"}], " ", "het", " ", 
    SuperscriptBox[
     RowBox[{"(", 
      RowBox[{"1", "-", "p"}], ")"}], "2"], " ", 
    SuperscriptBox["p", "2"]}], ",", 
   RowBox[{
    FractionBox["1", "16"], " ", 
    RowBox[{"(", 
     RowBox[{
      RowBox[{"a1", " ", 
       RowBox[{"(", 
        RowBox[{
         RowBox[{"2", " ", "b"}], "-", "c"}], ")"}]}], "+", 
      RowBox[{"a2", " ", 
       RowBox[{"(", 
        RowBox[{
         RowBox[{"2", " ", "b"}], "-", "c"}], ")"}]}]}], ")"}], " ", "het", 
    " ", 
    SuperscriptBox[
     RowBox[{"(", 
      RowBox[{"1", "-", "p"}], ")"}], "2"], " ", 
    SuperscriptBox["p", "2"]}], ",", 
   RowBox[{
    FractionBox["1", "16"], " ", 
    RowBox[{"(", 
     RowBox[{
      RowBox[{
       RowBox[{"-", "a1"}], " ", "c"}], "-", 
      RowBox[{"2", " ", "a2", " ", "c"}]}], ")"}], " ", "het", " ", 
    SuperscriptBox[
     RowBox[{"(", 
      RowBox[{"1", "-", "p"}], ")"}], "2"], " ", 
    SuperscriptBox["p", "2"]}], ",", 
   RowBox[{
    FractionBox["1", "4"], " ", 
    RowBox[{"(", 
     RowBox[{
      RowBox[{"a2", " ", 
       RowBox[{"(", 
        RowBox[{"b", "-", 
         RowBox[{"2", " ", "c"}]}], ")"}]}], "+", 
      RowBox[{"a1", " ", 
       RowBox[{"(", 
        RowBox[{"b", "-", "c"}], ")"}]}]}], ")"}], " ", "het", " ", 
    RowBox[{"(", 
     RowBox[{"1", "-", "p"}], ")"}], " ", "p", " ", 
    RowBox[{"(", 
     RowBox[{
      SuperscriptBox[
       RowBox[{"(", 
        RowBox[{"1", "-", "p"}], ")"}], "2"], "+", 
      RowBox[{
       FractionBox["1", "4"], " ", 
       RowBox[{"(", 
        RowBox[{"1", "-", "p"}], ")"}], " ", "p"}]}], ")"}]}], ",", 
   RowBox[{
    FractionBox["1", "16"], " ", 
    RowBox[{"(", 
     RowBox[{
      RowBox[{"a2", " ", 
       RowBox[{"(", 
        RowBox[{"b", "-", 
         RowBox[{"2", " ", "c"}]}], ")"}]}], "+", 
      RowBox[{"a1", " ", 
       RowBox[{"(", 
        RowBox[{"b", "-", "c"}], ")"}]}]}], ")"}], " ", "het", " ", 
    SuperscriptBox[
     RowBox[{"(", 
      RowBox[{"1", "-", "p"}], ")"}], "2"], " ", 
    SuperscriptBox["p", "2"]}], ",", 
   RowBox[{
    FractionBox["1", "4"], " ", 
    RowBox[{"(", 
     RowBox[{
      RowBox[{"a2", " ", 
       RowBox[{"(", 
        RowBox[{
         RowBox[{"2", " ", "b"}], "-", 
         RowBox[{"2", " ", "c"}]}], ")"}]}], "+", 
      RowBox[{"a1", " ", 
       RowBox[{"(", 
        RowBox[{
         RowBox[{"2", " ", "b"}], "-", "c"}], ")"}]}]}], ")"}], " ", "het", 
    " ", 
    RowBox[{"(", 
     RowBox[{"1", "-", "p"}], ")"}], " ", "p", " ", 
    RowBox[{"(", 
     RowBox[{
      SuperscriptBox[
       RowBox[{"(", 
        RowBox[{"1", "-", "p"}], ")"}], "2"], "+", 
      RowBox[{
       FractionBox["1", "4"], " ", 
       RowBox[{"(", 
        RowBox[{"1", "-", "p"}], ")"}], " ", "p"}]}], ")"}]}], ",", 
   RowBox[{
    RowBox[{"-", 
     FractionBox["1", "4"]}], " ", "a1", " ", "c", " ", "het", " ", 
    RowBox[{"(", 
     RowBox[{"1", "-", "p"}], ")"}], " ", "p", " ", 
    RowBox[{"(", 
     RowBox[{
      RowBox[{
       FractionBox["1", "4"], " ", 
       RowBox[{"(", 
        RowBox[{"1", "-", "p"}], ")"}], " ", "p"}], "+", 
      SuperscriptBox["p", "2"]}], ")"}]}], ",", 
   RowBox[{
    FractionBox["1", "16"], " ", 
    RowBox[{"(", 
     RowBox[{
      RowBox[{"a2", " ", "b"}], "+", 
      RowBox[{"a1", " ", 
       RowBox[{"(", 
        RowBox[{"b", "-", "c"}], ")"}]}]}], ")"}], " ", "het", " ", 
    SuperscriptBox[
     RowBox[{"(", 
      RowBox[{"1", "-", "p"}], ")"}], "2"], " ", 
    SuperscriptBox["p", "2"]}], ",", 
   RowBox[{
    FractionBox["1", "4"], " ", 
    RowBox[{"(", 
     RowBox[{
      RowBox[{"a2", " ", "b"}], "+", 
      RowBox[{"a1", " ", 
       RowBox[{"(", 
        RowBox[{"b", "-", "c"}], ")"}]}]}], ")"}], " ", "het", " ", 
    RowBox[{"(", 
     RowBox[{"1", "-", "p"}], ")"}], " ", "p", " ", 
    RowBox[{"(", 
     RowBox[{
      RowBox[{
       FractionBox["1", "4"], " ", 
       RowBox[{"(", 
        RowBox[{"1", "-", "p"}], ")"}], " ", "p"}], "+", 
      SuperscriptBox["p", "2"]}], ")"}]}], ",", 
   RowBox[{
    FractionBox["1", "16"], " ", 
    RowBox[{"(", 
     RowBox[{
      RowBox[{"2", " ", "a2", " ", "b"}], "+", 
      RowBox[{"a1", " ", 
       RowBox[{"(", 
        RowBox[{
         RowBox[{"2", " ", "b"}], "-", "c"}], ")"}]}]}], ")"}], " ", "het", 
    " ", 
    SuperscriptBox[
     RowBox[{"(", 
      RowBox[{"1", "-", "p"}], ")"}], "2"], " ", 
    SuperscriptBox["p", "2"]}], ",", 
   RowBox[{
    FractionBox["1", "16"], " ", 
    RowBox[{"(", 
     RowBox[{
      RowBox[{
       RowBox[{"-", "a1"}], " ", "c"}], "-", 
      RowBox[{"a2", " ", "c"}]}], ")"}], " ", "het", " ", 
    SuperscriptBox[
     RowBox[{"(", 
      RowBox[{"1", "-", "p"}], ")"}], "2"], " ", 
    SuperscriptBox["p", "2"]}], ",", 
   RowBox[{
    FractionBox["1", "16"], " ", 
    RowBox[{"(", 
     RowBox[{
      RowBox[{"a1", " ", 
       RowBox[{"(", 
        RowBox[{"b", "-", "c"}], ")"}]}], "+", 
      RowBox[{"a2", " ", 
       RowBox[{"(", 
        RowBox[{"b", "-", "c"}], ")"}]}]}], ")"}], " ", "het", " ", 
    SuperscriptBox[
     RowBox[{"(", 
      RowBox[{"1", "-", "p"}], ")"}], "2"], " ", 
    SuperscriptBox["p", "2"]}], ",", 
   RowBox[{
    FractionBox["1", "16"], " ", 
    RowBox[{"(", 
     RowBox[{
      RowBox[{"a1", " ", 
       RowBox[{"(", 
        RowBox[{"b", "-", "c"}], ")"}]}], "+", 
      RowBox[{"a2", " ", 
       RowBox[{"(", 
        RowBox[{"b", "-", "c"}], ")"}]}]}], ")"}], " ", "het", " ", 
    SuperscriptBox[
     RowBox[{"(", 
      RowBox[{"1", "-", "p"}], ")"}], "2"], " ", 
    SuperscriptBox["p", "2"]}], ",", 
   RowBox[{
    FractionBox["1", "16"], " ", 
    RowBox[{"(", 
     RowBox[{
      RowBox[{"a1", " ", 
       RowBox[{"(", 
        RowBox[{
         RowBox[{"2", " ", "b"}], "-", "c"}], ")"}]}], "+", 
      RowBox[{"a2", " ", 
       RowBox[{"(", 
        RowBox[{
         RowBox[{"2", " ", "b"}], "-", "c"}], ")"}]}]}], ")"}], " ", "het", 
    " ", 
    SuperscriptBox[
     RowBox[{"(", 
      RowBox[{"1", "-", "p"}], ")"}], "2"], " ", 
    SuperscriptBox["p", "2"]}], ",", 
   RowBox[{
    FractionBox["1", "4"], " ", 
    RowBox[{"(", 
     RowBox[{
      RowBox[{
       RowBox[{"-", "a1"}], " ", "c"}], "-", 
      RowBox[{"a2", " ", "c"}]}], ")"}], " ", "het", " ", 
    RowBox[{"(", 
     RowBox[{"1", "-", "p"}], ")"}], " ", "p", " ", 
    RowBox[{"(", 
     RowBox[{
      RowBox[{
       FractionBox["1", "4"], " ", 
       RowBox[{"(", 
        RowBox[{"1", "-", "p"}], ")"}], " ", "p"}], "+", 
      SuperscriptBox["p", "2"]}], ")"}]}], ",", 
   RowBox[{
    FractionBox["1", "16"], " ", 
    RowBox[{"(", 
     RowBox[{
      RowBox[{"a1", " ", 
       RowBox[{"(", 
        RowBox[{"b", "-", "c"}], ")"}]}], "+", 
      RowBox[{"a2", " ", 
       RowBox[{"(", 
        RowBox[{"b", "-", "c"}], ")"}]}]}], ")"}], " ", "het", " ", 
    SuperscriptBox[
     RowBox[{"(", 
      RowBox[{"1", "-", "p"}], ")"}], "2"], " ", 
    SuperscriptBox["p", "2"]}], ",", 
   RowBox[{
    RowBox[{"(", 
     RowBox[{
      RowBox[{"a1", " ", 
       RowBox[{"(", 
        RowBox[{"b", "-", "c"}], ")"}]}], "+", 
      RowBox[{"a2", " ", 
       RowBox[{"(", 
        RowBox[{"b", "-", "c"}], ")"}]}]}], ")"}], " ", "het", " ", 
    RowBox[{"(", 
     RowBox[{
      SuperscriptBox[
       RowBox[{"(", 
        RowBox[{"1", "-", "p"}], ")"}], "2"], "+", 
      RowBox[{
       FractionBox["1", "4"], " ", 
       RowBox[{"(", 
        RowBox[{"1", "-", "p"}], ")"}], " ", "p"}]}], ")"}], " ", 
    RowBox[{"(", 
     RowBox[{
      RowBox[{
       FractionBox["1", "4"], " ", 
       RowBox[{"(", 
        RowBox[{"1", "-", "p"}], ")"}], " ", "p"}], "+", 
      SuperscriptBox["p", "2"]}], ")"}]}], ",", 
   RowBox[{
    FractionBox["1", "4"], " ", 
    RowBox[{"(", 
     RowBox[{
      RowBox[{"a1", " ", 
       RowBox[{"(", 
        RowBox[{
         RowBox[{"2", " ", "b"}], "-", "c"}], ")"}]}], "+", 
      RowBox[{"a2", " ", 
       RowBox[{"(", 
        RowBox[{
         RowBox[{"2", " ", "b"}], "-", "c"}], ")"}]}]}], ")"}], " ", "het", 
    " ", 
    RowBox[{"(", 
     RowBox[{"1", "-", "p"}], ")"}], " ", "p", " ", 
    RowBox[{"(", 
     RowBox[{
      SuperscriptBox[
       RowBox[{"(", 
        RowBox[{"1", "-", "p"}], ")"}], "2"], "+", 
      RowBox[{
       FractionBox["1", "4"], " ", 
       RowBox[{"(", 
        RowBox[{"1", "-", "p"}], ")"}], " ", "p"}]}], ")"}]}], ",", 
   RowBox[{
    FractionBox["1", "16"], " ", 
    RowBox[{"(", 
     RowBox[{
      RowBox[{
       RowBox[{"-", "a1"}], " ", "c"}], "-", 
      RowBox[{"2", " ", "a2", " ", "c"}]}], ")"}], " ", "het", " ", 
    SuperscriptBox[
     RowBox[{"(", 
      RowBox[{"1", "-", "p"}], ")"}], "2"], " ", 
    SuperscriptBox["p", "2"]}], ",", 
   RowBox[{
    FractionBox["1", "16"], " ", 
    RowBox[{"(", 
     RowBox[{
      RowBox[{"a2", " ", 
       RowBox[{"(", 
        RowBox[{"b", "-", 
         RowBox[{"2", " ", "c"}]}], ")"}]}], "+", 
      RowBox[{"a1", " ", 
       RowBox[{"(", 
        RowBox[{"b", "-", "c"}], ")"}]}]}], ")"}], " ", "het", " ", 
    SuperscriptBox[
     RowBox[{"(", 
      RowBox[{"1", "-", "p"}], ")"}], "2"], " ", 
    SuperscriptBox["p", "2"]}], ",", 
   RowBox[{
    FractionBox["1", "4"], " ", 
    RowBox[{"(", 
     RowBox[{
      RowBox[{"a2", " ", 
       RowBox[{"(", 
        RowBox[{"b", "-", 
         RowBox[{"2", " ", "c"}]}], ")"}]}], "+", 
      RowBox[{"a1", " ", 
       RowBox[{"(", 
        RowBox[{"b", "-", "c"}], ")"}]}]}], ")"}], " ", "het", " ", 
    RowBox[{"(", 
     RowBox[{"1", "-", "p"}], ")"}], " ", "p", " ", 
    RowBox[{"(", 
     RowBox[{
      SuperscriptBox[
       RowBox[{"(", 
        RowBox[{"1", "-", "p"}], ")"}], "2"], "+", 
      RowBox[{
       FractionBox["1", "4"], " ", 
       RowBox[{"(", 
        RowBox[{"1", "-", "p"}], ")"}], " ", "p"}]}], ")"}]}], ",", 
   RowBox[{
    FractionBox["1", "4"], " ", 
    RowBox[{"(", 
     RowBox[{
      RowBox[{"a2", " ", 
       RowBox[{"(", 
        RowBox[{
         RowBox[{"2", " ", "b"}], "-", 
         RowBox[{"2", " ", "c"}]}], ")"}]}], "+", 
      RowBox[{"a1", " ", 
       RowBox[{"(", 
        RowBox[{
         RowBox[{"2", " ", "b"}], "-", "c"}], ")"}]}]}], ")"}], " ", "het", 
    " ", 
    RowBox[{"(", 
     RowBox[{"1", "-", "p"}], ")"}], " ", "p", " ", 
    RowBox[{"(", 
     RowBox[{
      SuperscriptBox[
       RowBox[{"(", 
        RowBox[{"1", "-", "p"}], ")"}], "2"], "+", 
      RowBox[{
       FractionBox["1", "4"], " ", 
       RowBox[{"(", 
        RowBox[{"1", "-", "p"}], ")"}], " ", "p"}]}], ")"}]}], ",", "0", ",", 
   "0", ",", "0", ",", "0", ",", "0", ",", "0", ",", "0", ",", "0", ",", "0", 
   ",", "0", ",", "0", ",", "0", ",", "0", ",", "0", ",", "0", ",", "0"}], 
  "}"}]], "Output",
 CellChangeTimes->{3.9270284794560747`*^9, 3.927044112663149*^9, 
  3.927046139750132*^9, 3.927046358157164*^9, 3.927046396031086*^9, 
  3.933697686758254*^9, 3.9336978961666822`*^9, 3.933715158688703*^9},
 CellLabel->
  "Out[138]=",ExpressionUUID->"5a00f90b-24a0-4ca1-8f8c-dcb3ed3c872c"]
}, Open  ]],

Cell[CellGroupData[{

Cell[BoxData[
 RowBox[{"Total", "[", "%", "]"}]], "Input",
 CellChangeTimes->{{3.927028504153851*^9, 3.9270285123279877`*^9}},
 CellLabel->
  "In[139]:=",ExpressionUUID->"2b560f50-9b5f-4245-a5db-d3796ce114f7"],

Cell[BoxData[
 RowBox[{
  RowBox[{
   FractionBox["1", "16"], " ", 
   RowBox[{"(", 
    RowBox[{
     RowBox[{"2", " ", "a1", " ", "b"}], "+", 
     RowBox[{"2", " ", "a2", " ", "b"}]}], ")"}], " ", 
   SuperscriptBox[
    RowBox[{"(", 
     RowBox[{"1", "-", "p"}], ")"}], "2"], " ", 
   SuperscriptBox["p", "2"]}], "+", 
  RowBox[{
   FractionBox["1", "8"], " ", 
   RowBox[{"(", 
    RowBox[{
     RowBox[{"a1", " ", "b"}], "+", 
     RowBox[{"a2", " ", 
      RowBox[{"(", 
       RowBox[{"b", "-", 
        RowBox[{"2", " ", "c"}]}], ")"}]}]}], ")"}], " ", 
   SuperscriptBox[
    RowBox[{"(", 
     RowBox[{"1", "-", "p"}], ")"}], "2"], " ", 
   SuperscriptBox["p", "2"]}], "+", 
  RowBox[{
   FractionBox["1", "16"], " ", 
   RowBox[{"(", 
    RowBox[{
     RowBox[{"2", " ", "a1", " ", "b"}], "+", 
     RowBox[{"a2", " ", 
      RowBox[{"(", 
       RowBox[{
        RowBox[{"2", " ", "b"}], "-", 
        RowBox[{"2", " ", "c"}]}], ")"}]}]}], ")"}], " ", 
   SuperscriptBox[
    RowBox[{"(", 
     RowBox[{"1", "-", "p"}], ")"}], "2"], " ", 
   SuperscriptBox["p", "2"]}], "+", 
  RowBox[{
   FractionBox["1", "8"], " ", 
   RowBox[{"(", 
    RowBox[{
     RowBox[{"a1", " ", "b"}], "+", 
     RowBox[{"a2", " ", 
      RowBox[{"(", 
       RowBox[{"b", "-", "c"}], ")"}]}]}], ")"}], " ", 
   SuperscriptBox[
    RowBox[{"(", 
     RowBox[{"1", "-", "p"}], ")"}], "2"], " ", 
   SuperscriptBox["p", "2"]}], "+", 
  RowBox[{
   FractionBox["1", "8"], " ", 
   RowBox[{"(", 
    RowBox[{
     RowBox[{"2", " ", "a1", " ", "b"}], "+", 
     RowBox[{"a2", " ", 
      RowBox[{"(", 
       RowBox[{
        RowBox[{"2", " ", "b"}], "-", "c"}], ")"}]}]}], ")"}], " ", 
   SuperscriptBox[
    RowBox[{"(", 
     RowBox[{"1", "-", "p"}], ")"}], "2"], " ", 
   SuperscriptBox["p", "2"]}], "-", 
  RowBox[{
   FractionBox["1", "8"], " ", "a2", " ", "c", " ", 
   SuperscriptBox[
    RowBox[{"(", 
     RowBox[{"1", "-", "p"}], ")"}], "2"], " ", 
   SuperscriptBox["p", "2"]}], "+", 
  RowBox[{
   FractionBox["1", "8"], " ", 
   RowBox[{"(", 
    RowBox[{
     RowBox[{"a2", " ", "b"}], "+", 
     RowBox[{"a1", " ", 
      RowBox[{"(", 
       RowBox[{"b", "-", "c"}], ")"}]}]}], ")"}], " ", "het", " ", 
   SuperscriptBox[
    RowBox[{"(", 
     RowBox[{"1", "-", "p"}], ")"}], "2"], " ", 
   SuperscriptBox["p", "2"]}], "+", 
  RowBox[{
   FractionBox["1", "8"], " ", 
   RowBox[{"(", 
    RowBox[{
     RowBox[{"a2", " ", 
      RowBox[{"(", 
       RowBox[{"b", "-", 
        RowBox[{"2", " ", "c"}]}], ")"}]}], "+", 
     RowBox[{"a1", " ", 
      RowBox[{"(", 
       RowBox[{"b", "-", "c"}], ")"}]}]}], ")"}], " ", "het", " ", 
   SuperscriptBox[
    RowBox[{"(", 
     RowBox[{"1", "-", "p"}], ")"}], "2"], " ", 
   SuperscriptBox["p", "2"]}], "+", 
  RowBox[{
   FractionBox["3", "8"], " ", 
   RowBox[{"(", 
    RowBox[{
     RowBox[{"a1", " ", 
      RowBox[{"(", 
       RowBox[{"b", "-", "c"}], ")"}]}], "+", 
     RowBox[{"a2", " ", 
      RowBox[{"(", 
       RowBox[{"b", "-", "c"}], ")"}]}]}], ")"}], " ", "het", " ", 
   SuperscriptBox[
    RowBox[{"(", 
     RowBox[{"1", "-", "p"}], ")"}], "2"], " ", 
   SuperscriptBox["p", "2"]}], "+", 
  RowBox[{
   FractionBox["1", "8"], " ", 
   RowBox[{"(", 
    RowBox[{
     RowBox[{"2", " ", "a2", " ", "b"}], "+", 
     RowBox[{"a1", " ", 
      RowBox[{"(", 
       RowBox[{
        RowBox[{"2", " ", "b"}], "-", "c"}], ")"}]}]}], ")"}], " ", "het", 
   " ", 
   SuperscriptBox[
    RowBox[{"(", 
     RowBox[{"1", "-", "p"}], ")"}], "2"], " ", 
   SuperscriptBox["p", "2"]}], "+", 
  RowBox[{
   FractionBox["1", "8"], " ", 
   RowBox[{"(", 
    RowBox[{
     RowBox[{"a1", " ", 
      RowBox[{"(", 
       RowBox[{
        RowBox[{"2", " ", "b"}], "-", "c"}], ")"}]}], "+", 
     RowBox[{"a2", " ", 
      RowBox[{"(", 
       RowBox[{
        RowBox[{"2", " ", "b"}], "-", "c"}], ")"}]}]}], ")"}], " ", "het", 
   " ", 
   SuperscriptBox[
    RowBox[{"(", 
     RowBox[{"1", "-", "p"}], ")"}], "2"], " ", 
   SuperscriptBox["p", "2"]}], "+", 
  RowBox[{
   FractionBox["1", "8"], " ", 
   RowBox[{"(", 
    RowBox[{
     RowBox[{
      RowBox[{"-", "a1"}], " ", "c"}], "-", 
     RowBox[{"2", " ", "a2", " ", "c"}]}], ")"}], " ", "het", " ", 
   SuperscriptBox[
    RowBox[{"(", 
     RowBox[{"1", "-", "p"}], ")"}], "2"], " ", 
   SuperscriptBox["p", "2"]}], "+", 
  RowBox[{
   FractionBox["1", "8"], " ", 
   RowBox[{"(", 
    RowBox[{
     RowBox[{
      RowBox[{"-", "a1"}], " ", "c"}], "-", 
     RowBox[{"a2", " ", "c"}]}], ")"}], " ", "het", " ", 
   SuperscriptBox[
    RowBox[{"(", 
     RowBox[{"1", "-", "p"}], ")"}], "2"], " ", 
   SuperscriptBox["p", "2"]}], "+", 
  RowBox[{
   FractionBox["1", "2"], " ", 
   RowBox[{"(", 
    RowBox[{
     RowBox[{"a2", " ", 
      RowBox[{"(", 
       RowBox[{"b", "-", 
        RowBox[{"2", " ", "c"}]}], ")"}]}], "+", 
     RowBox[{"a1", " ", 
      RowBox[{"(", 
       RowBox[{"b", "-", "c"}], ")"}]}]}], ")"}], " ", "het", " ", 
   RowBox[{"(", 
    RowBox[{"1", "-", "p"}], ")"}], " ", "p", " ", 
   RowBox[{"(", 
    RowBox[{
     SuperscriptBox[
      RowBox[{"(", 
       RowBox[{"1", "-", "p"}], ")"}], "2"], "+", 
     RowBox[{
      FractionBox["1", "4"], " ", 
      RowBox[{"(", 
       RowBox[{"1", "-", "p"}], ")"}], " ", "p"}]}], ")"}]}], "+", 
  RowBox[{
   FractionBox["1", "2"], " ", 
   RowBox[{"(", 
    RowBox[{
     RowBox[{"a2", " ", 
      RowBox[{"(", 
       RowBox[{
        RowBox[{"2", " ", "b"}], "-", 
        RowBox[{"2", " ", "c"}]}], ")"}]}], "+", 
     RowBox[{"a1", " ", 
      RowBox[{"(", 
       RowBox[{
        RowBox[{"2", " ", "b"}], "-", "c"}], ")"}]}]}], ")"}], " ", "het", 
   " ", 
   RowBox[{"(", 
    RowBox[{"1", "-", "p"}], ")"}], " ", "p", " ", 
   RowBox[{"(", 
    RowBox[{
     SuperscriptBox[
      RowBox[{"(", 
       RowBox[{"1", "-", "p"}], ")"}], "2"], "+", 
     RowBox[{
      FractionBox["1", "4"], " ", 
      RowBox[{"(", 
       RowBox[{"1", "-", "p"}], ")"}], " ", "p"}]}], ")"}]}], "+", 
  RowBox[{
   FractionBox["1", "2"], " ", 
   RowBox[{"(", 
    RowBox[{
     RowBox[{"a1", " ", 
      RowBox[{"(", 
       RowBox[{
        RowBox[{"2", " ", "b"}], "-", "c"}], ")"}]}], "+", 
     RowBox[{"a2", " ", 
      RowBox[{"(", 
       RowBox[{
        RowBox[{"2", " ", "b"}], "-", "c"}], ")"}]}]}], ")"}], " ", "het", 
   " ", 
   RowBox[{"(", 
    RowBox[{"1", "-", "p"}], ")"}], " ", "p", " ", 
   RowBox[{"(", 
    RowBox[{
     SuperscriptBox[
      RowBox[{"(", 
       RowBox[{"1", "-", "p"}], ")"}], "2"], "+", 
     RowBox[{
      FractionBox["1", "4"], " ", 
      RowBox[{"(", 
       RowBox[{"1", "-", "p"}], ")"}], " ", "p"}]}], ")"}]}], "+", 
  RowBox[{
   FractionBox["1", "2"], " ", 
   RowBox[{"(", 
    RowBox[{
     RowBox[{"a1", " ", "b"}], "+", 
     RowBox[{"a2", " ", "b"}]}], ")"}], " ", 
   RowBox[{"(", 
    RowBox[{"1", "-", "p"}], ")"}], " ", "p", " ", 
   RowBox[{"(", 
    RowBox[{
     RowBox[{
      FractionBox["1", "4"], " ", 
      RowBox[{"(", 
       RowBox[{"1", "-", "p"}], ")"}], " ", "p"}], "+", 
     SuperscriptBox["p", "2"]}], ")"}]}], "+", 
  RowBox[{
   FractionBox["1", "2"], " ", 
   RowBox[{"(", 
    RowBox[{
     RowBox[{"a1", " ", "b"}], "+", 
     RowBox[{"a2", " ", 
      RowBox[{"(", 
       RowBox[{"b", "-", "c"}], ")"}]}]}], ")"}], " ", 
   RowBox[{"(", 
    RowBox[{"1", "-", "p"}], ")"}], " ", "p", " ", 
   RowBox[{"(", 
    RowBox[{
     RowBox[{
      FractionBox["1", "4"], " ", 
      RowBox[{"(", 
       RowBox[{"1", "-", "p"}], ")"}], " ", "p"}], "+", 
     SuperscriptBox["p", "2"]}], ")"}]}], "-", 
  RowBox[{
   FractionBox["1", "2"], " ", "a2", " ", "c", " ", 
   RowBox[{"(", 
    RowBox[{"1", "-", "p"}], ")"}], " ", "p", " ", 
   RowBox[{"(", 
    RowBox[{
     RowBox[{
      FractionBox["1", "4"], " ", 
      RowBox[{"(", 
       RowBox[{"1", "-", "p"}], ")"}], " ", "p"}], "+", 
     SuperscriptBox["p", "2"]}], ")"}]}], "+", 
  RowBox[{
   FractionBox["1", "2"], " ", 
   RowBox[{"(", 
    RowBox[{
     RowBox[{"a2", " ", "b"}], "+", 
     RowBox[{"a1", " ", 
      RowBox[{"(", 
       RowBox[{"b", "-", "c"}], ")"}]}]}], ")"}], " ", "het", " ", 
   RowBox[{"(", 
    RowBox[{"1", "-", "p"}], ")"}], " ", "p", " ", 
   RowBox[{"(", 
    RowBox[{
     RowBox[{
      FractionBox["1", "4"], " ", 
      RowBox[{"(", 
       RowBox[{"1", "-", "p"}], ")"}], " ", "p"}], "+", 
     SuperscriptBox["p", "2"]}], ")"}]}], "-", 
  RowBox[{
   FractionBox["1", "2"], " ", "a1", " ", "c", " ", "het", " ", 
   RowBox[{"(", 
    RowBox[{"1", "-", "p"}], ")"}], " ", "p", " ", 
   RowBox[{"(", 
    RowBox[{
     RowBox[{
      FractionBox["1", "4"], " ", 
      RowBox[{"(", 
       RowBox[{"1", "-", "p"}], ")"}], " ", "p"}], "+", 
     SuperscriptBox["p", "2"]}], ")"}]}], "+", 
  RowBox[{
   FractionBox["1", "2"], " ", 
   RowBox[{"(", 
    RowBox[{
     RowBox[{
      RowBox[{"-", "a1"}], " ", "c"}], "-", 
     RowBox[{"a2", " ", "c"}]}], ")"}], " ", "het", " ", 
   RowBox[{"(", 
    RowBox[{"1", "-", "p"}], ")"}], " ", "p", " ", 
   RowBox[{"(", 
    RowBox[{
     RowBox[{
      FractionBox["1", "4"], " ", 
      RowBox[{"(", 
       RowBox[{"1", "-", "p"}], ")"}], " ", "p"}], "+", 
     SuperscriptBox["p", "2"]}], ")"}]}], "+", 
  RowBox[{"2", " ", 
   RowBox[{"(", 
    RowBox[{
     RowBox[{"a1", " ", 
      RowBox[{"(", 
       RowBox[{"b", "-", "c"}], ")"}]}], "+", 
     RowBox[{"a2", " ", 
      RowBox[{"(", 
       RowBox[{"b", "-", "c"}], ")"}]}]}], ")"}], " ", "het", " ", 
   RowBox[{"(", 
    RowBox[{
     SuperscriptBox[
      RowBox[{"(", 
       RowBox[{"1", "-", "p"}], ")"}], "2"], "+", 
     RowBox[{
      FractionBox["1", "4"], " ", 
      RowBox[{"(", 
       RowBox[{"1", "-", "p"}], ")"}], " ", "p"}]}], ")"}], " ", 
   RowBox[{"(", 
    RowBox[{
     RowBox[{
      FractionBox["1", "4"], " ", 
      RowBox[{"(", 
       RowBox[{"1", "-", "p"}], ")"}], " ", "p"}], "+", 
     SuperscriptBox["p", "2"]}], ")"}]}]}]], "Output",
 CellChangeTimes->{3.927028516183412*^9, 3.9270441228500643`*^9, 
  3.9270461398551283`*^9, 3.9270463960514183`*^9, 3.933697686836978*^9, 
  3.933697896214209*^9, 3.933715158737624*^9},
 CellLabel->
  "Out[139]=",ExpressionUUID->"b27a0069-a34c-4228-868e-950e36989c80"]
}, Open  ]],

Cell[CellGroupData[{

Cell[BoxData[
 RowBox[{"Expand", "[", 
  RowBox[{"Simplify", "[", "%", "]"}], "]"}]], "Input",
 CellLabel->
  "In[140]:=",ExpressionUUID->"07ddf502-197e-453b-81b9-3d55ae721cc1"],

Cell[BoxData[
 RowBox[{
  RowBox[{"3", " ", "a1", " ", "b", " ", "het", " ", "p"}], "+", 
  RowBox[{"3", " ", "a2", " ", "b", " ", "het", " ", "p"}], "-", 
  RowBox[{"2", " ", "a1", " ", "c", " ", "het", " ", "p"}], "-", 
  RowBox[{"3", " ", "a2", " ", "c", " ", "het", " ", "p"}], "+", 
  RowBox[{"a1", " ", "b", " ", 
   SuperscriptBox["p", "2"]}], "+", 
  RowBox[{"a2", " ", "b", " ", 
   SuperscriptBox["p", "2"]}], "-", 
  RowBox[{"a2", " ", "c", " ", 
   SuperscriptBox["p", "2"]}], "-", 
  RowBox[{"5", " ", "a1", " ", "b", " ", "het", " ", 
   SuperscriptBox["p", "2"]}], "-", 
  RowBox[{"5", " ", "a2", " ", "b", " ", "het", " ", 
   SuperscriptBox["p", "2"]}], "+", 
  RowBox[{"2", " ", "a1", " ", "c", " ", "het", " ", 
   SuperscriptBox["p", "2"]}], "+", 
  RowBox[{"5", " ", "a2", " ", "c", " ", "het", " ", 
   SuperscriptBox["p", "2"]}], "-", 
  RowBox[{"a1", " ", "b", " ", 
   SuperscriptBox["p", "3"]}], "-", 
  RowBox[{"a2", " ", "b", " ", 
   SuperscriptBox["p", "3"]}], "+", 
  RowBox[{"a2", " ", "c", " ", 
   SuperscriptBox["p", "3"]}], "+", 
  RowBox[{"2", " ", "a1", " ", "b", " ", "het", " ", 
   SuperscriptBox["p", "3"]}], "+", 
  RowBox[{"2", " ", "a2", " ", "b", " ", "het", " ", 
   SuperscriptBox["p", "3"]}], "-", 
  RowBox[{"2", " ", "a2", " ", "c", " ", "het", " ", 
   SuperscriptBox["p", "3"]}]}]], "Output",
 CellChangeTimes->{3.9270285440522137`*^9, 3.9270441275105047`*^9, 
  3.9270461399172373`*^9, 3.927046396098514*^9, 3.933697686911586*^9, 
  3.93369789623112*^9, 3.933715164809311*^9},
 CellLabel->
  "Out[140]=",ExpressionUUID->"d7c74658-486a-499a-b26f-a126f638cdc1"]
}, Open  ]],

Cell[BoxData[
 RowBox[{"(*", " ", 
  RowBox[{
   RowBox[{
   "Below", " ", "is", " ", "summed", " ", "deltah", " ", "over", " ", 
    "frequency", " ", "of", " ", "h"}], ",", " ", 
   RowBox[{
    RowBox[{"i", ".", "e", ".", " ", "rate"}], " ", "of", " ", "increase", 
    " ", "for", " ", "g"}]}], " ", "*)"}]], "Input",
 CellChangeTimes->{{3.933697473685462*^9, 3.9336974889747143`*^9}},
 CellLabel->
  "In[141]:=",ExpressionUUID->"ddc105fe-79fa-4b7e-9bb9-b51e1f7e5c72"],

Cell[CellGroupData[{

Cell[BoxData[
 RowBox[{"%%", "/", 
  RowBox[{"(", 
   RowBox[{"1", "-", "p"}], ")"}]}]], "Input",
 CellChangeTimes->{{3.927028665460101*^9, 3.9270286699898033`*^9}, 
   3.9337151700401573`*^9},
 CellLabel->
  "In[142]:=",ExpressionUUID->"286d818f-5dac-43c6-a937-9ecb61ec44b8"],

Cell[BoxData[
 RowBox[{
  FractionBox["1", 
   RowBox[{"1", "-", "p"}]], 
  RowBox[{"(", 
   RowBox[{
    RowBox[{"3", " ", "a1", " ", "b", " ", "het", " ", "p"}], "+", 
    RowBox[{"3", " ", "a2", " ", "b", " ", "het", " ", "p"}], "-", 
    RowBox[{"2", " ", "a1", " ", "c", " ", "het", " ", "p"}], "-", 
    RowBox[{"3", " ", "a2", " ", "c", " ", "het", " ", "p"}], "+", 
    RowBox[{"a1", " ", "b", " ", 
     SuperscriptBox["p", "2"]}], "+", 
    RowBox[{"a2", " ", "b", " ", 
     SuperscriptBox["p", "2"]}], "-", 
    RowBox[{"a2", " ", "c", " ", 
     SuperscriptBox["p", "2"]}], "-", 
    RowBox[{"5", " ", "a1", " ", "b", " ", "het", " ", 
     SuperscriptBox["p", "2"]}], "-", 
    RowBox[{"5", " ", "a2", " ", "b", " ", "het", " ", 
     SuperscriptBox["p", "2"]}], "+", 
    RowBox[{"2", " ", "a1", " ", "c", " ", "het", " ", 
     SuperscriptBox["p", "2"]}], "+", 
    RowBox[{"5", " ", "a2", " ", "c", " ", "het", " ", 
     SuperscriptBox["p", "2"]}], "-", 
    RowBox[{"a1", " ", "b", " ", 
     SuperscriptBox["p", "3"]}], "-", 
    RowBox[{"a2", " ", "b", " ", 
     SuperscriptBox["p", "3"]}], "+", 
    RowBox[{"a2", " ", "c", " ", 
     SuperscriptBox["p", "3"]}], "+", 
    RowBox[{"2", " ", "a1", " ", "b", " ", "het", " ", 
     SuperscriptBox["p", "3"]}], "+", 
    RowBox[{"2", " ", "a2", " ", "b", " ", "het", " ", 
     SuperscriptBox["p", "3"]}], "-", 
    RowBox[{"2", " ", "a2", " ", "c", " ", "het", " ", 
     SuperscriptBox["p", "3"]}]}], ")"}]}]], "Output",
 CellChangeTimes->{3.927028677928155*^9, 3.9270441318802958`*^9, 
  3.927046139930531*^9, 3.927046396115119*^9, 3.933697686952078*^9, 
  3.933697896280478*^9, 3.9337151828138857`*^9},
 CellLabel->
  "Out[142]=",ExpressionUUID->"12fd3025-0ff5-4c86-a4a4-0cd57f37ff28"]
}, Open  ]],

Cell[CellGroupData[{

Cell[BoxData[
 RowBox[{"Expand", "[", 
  RowBox[{"Simplify", "[", "%", "]"}], "]"}]], "Input",
 CellLabel->
  "In[143]:=",ExpressionUUID->"e05f1020-0922-4e91-8f89-87b348661f9f"],

Cell[BoxData[
 RowBox[{
  RowBox[{"3", " ", "a1", " ", "b", " ", "het", " ", "p"}], "+", 
  RowBox[{"3", " ", "a2", " ", "b", " ", "het", " ", "p"}], "-", 
  RowBox[{"2", " ", "a1", " ", "c", " ", "het", " ", "p"}], "-", 
  RowBox[{"3", " ", "a2", " ", "c", " ", "het", " ", "p"}], "+", 
  RowBox[{"a1", " ", "b", " ", 
   SuperscriptBox["p", "2"]}], "+", 
  RowBox[{"a2", " ", "b", " ", 
   SuperscriptBox["p", "2"]}], "-", 
  RowBox[{"a2", " ", "c", " ", 
   SuperscriptBox["p", "2"]}], "-", 
  RowBox[{"2", " ", "a1", " ", "b", " ", "het", " ", 
   SuperscriptBox["p", "2"]}], "-", 
  RowBox[{"2", " ", "a2", " ", "b", " ", "het", " ", 
   SuperscriptBox["p", "2"]}], "+", 
  RowBox[{"2", " ", "a2", " ", "c", " ", "het", " ", 
   SuperscriptBox["p", "2"]}]}]], "Output",
 CellChangeTimes->{3.927028690297909*^9, 3.927044134770026*^9, 
  3.927046139991181*^9, 3.927046396161212*^9, 3.93369768696758*^9, 
  3.933697896319705*^9, 3.9337151828746233`*^9},
 CellLabel->
  "Out[143]=",ExpressionUUID->"1bcc1190-fddc-428c-bba6-ece043683468"]
}, Open  ]],

Cell[BoxData[
 RowBox[{"(*", " ", 
  RowBox[{
   RowBox[{"rate", " ", "of", " ", "increase", " ", "of", " ", "h"}], ",", 
   " ", 
   RowBox[{
   "given", " ", "intermediate", " ", "heterozyote", " ", "phenotype"}], ",", 
   " ", 
   RowBox[{"the", " ", "simplest", " ", "assumption"}]}], " ", 
  "*)"}]], "Input",
 CellChangeTimes->{3.933697431196286*^9, 3.933697621660314*^9},
 CellLabel->
  "In[144]:=",ExpressionUUID->"5b4d8290-d479-4529-8248-b50c2e952191"],

Cell[CellGroupData[{

Cell[BoxData[
 RowBox[{"%%", "/.", 
  RowBox[{"het", "\[Rule]", 
   RowBox[{"1", "/", "2"}]}]}]], "Input",
 CellChangeTimes->{3.933715191056781*^9},
 CellLabel->
  "In[145]:=",ExpressionUUID->"2a6e4f9a-7d4f-4eda-820a-273b77a765ef"],

Cell[BoxData[
 RowBox[{
  FractionBox[
   RowBox[{"3", " ", "a1", " ", "b", " ", "p"}], "2"], "+", 
  FractionBox[
   RowBox[{"3", " ", "a2", " ", "b", " ", "p"}], "2"], "-", 
  RowBox[{"a1", " ", "c", " ", "p"}], "-", 
  FractionBox[
   RowBox[{"3", " ", "a2", " ", "c", " ", "p"}], "2"]}]], "Output",
 CellChangeTimes->{3.9337152095437603`*^9},
 CellLabel->
  "Out[145]=",ExpressionUUID->"dd7d1462-cb8b-4af6-b711-14733075e145"]
}, Open  ]],

Cell[BoxData[
 RowBox[{"(*", " ", 
  RowBox[{
  "when", " ", "is", " ", "rate", " ", "of", " ", "increase", " ", "greater", 
   " ", "for", " ", "conditional", " ", "nepotism", " ", 
   RowBox[{"gene", "?", " ", "This"}], " ", "is", " ", "the", " ", "same", 
   " ", "as", " ", "Condition", " ", "3", " ", "for", " ", "haploids", " ", 
   "in", " ", "the", " ", "main", " ", "article"}], " ", "*)"}]], "Input",
 CellChangeTimes->{{3.933697499077009*^9, 3.933697561870943*^9}, {
  3.933697605883225*^9, 3.933697606753209*^9}},
 CellLabel->
  "In[146]:=",ExpressionUUID->"29855c86-deeb-43a0-a9c6-f3599c61ead2"],

Cell[BoxData["S"], "Input",
 CellChangeTimes->{
  3.933715224533308*^9},ExpressionUUID->"94acb455-4fea-48f1-add8-\
f846a258c4c9"],

Cell[CellGroupData[{

Cell[BoxData[
 RowBox[{"Solve", "[", 
  RowBox[{
   RowBox[{
    RowBox[{
     FractionBox[
      RowBox[{"3", " ", "a1", " ", "b", " ", "p"}], "2"], "+", 
     FractionBox[
      RowBox[{"3", " ", "a2", " ", "b", " ", "p"}], "2"], "-", 
     RowBox[{"a1", " ", "c", " ", "p"}], "-", 
     FractionBox[
      RowBox[{"3", " ", "a2", " ", "c", " ", "p"}], "2"]}], "==", 
    RowBox[{
     FractionBox[
      RowBox[{"a1", " ", "b"}], "2"], "+", 
     FractionBox[
      RowBox[{"a2", " ", "b"}], "2"], "-", 
     RowBox[{"a1", " ", "c"}], "-", 
     FractionBox[
      RowBox[{"a2", " ", "c"}], "2"], "+", 
     FractionBox[
      RowBox[{"3", " ", "a1", " ", "b", " ", "p"}], "2"], "+", 
     FractionBox[
      RowBox[{"3", " ", "a2", " ", "b", " ", "p"}], "2"], "-", 
     RowBox[{"a1", " ", "c", " ", "p"}], "-", 
     FractionBox[
      RowBox[{"3", " ", "a2", " ", "c", " ", "p"}], "2"]}]}], ",", "c"}], 
  "]"}]], "Input",
 CellChangeTimes->{{3.9270287298654747`*^9, 3.9270287626533203`*^9}, {
   3.9270441604275084`*^9, 3.927044180629797*^9}, {3.927046156424903*^9, 
   3.927046174171689*^9}, 3.927046406193038*^9, 3.927046459947901*^9, {
   3.92704749015911*^9, 3.927047517568091*^9}},
 CellLabel->
  "In[127]:=",ExpressionUUID->"6454e60f-7847-4035-bc24-49003808050d"],

Cell[BoxData[
 RowBox[{"{", 
  RowBox[{"{", 
   RowBox[{"c", "\[Rule]", 
    FractionBox[
     RowBox[{
      RowBox[{"a1", " ", "b"}], "+", 
      RowBox[{"a2", " ", "b"}]}], 
     RowBox[{
      RowBox[{"2", " ", "a1"}], "+", "a2"}]]}], "}"}], "}"}]], "Output",
 CellChangeTimes->{
  3.927028772617857*^9, 3.927044184113399*^9, 3.927046177307659*^9, 
   3.927046463469554*^9, {3.927047493332041*^9, 3.927047522929813*^9}, 
   3.9336976870668097`*^9, 3.933697896417376*^9},
 CellLabel->
  "Out[127]=",ExpressionUUID->"4e3c4852-9822-4726-94e2-9d7aed2969e8"]
}, Open  ]]
},
WindowSize->{802, 626},
WindowMargins->{{298, Automatic}, {Automatic, 52}},
FrontEndVersion->"12.0 for Mac OS X x86 (64-bit) (April 8, 2019)",
StyleDefinitions->"Default.nb"
]
(* End of Notebook Content *)

(* Internal cache information *)
(*CellTagsOutline
CellTagsIndex->{}
*)
(*CellTagsIndex
CellTagsIndex->{}
*)
(*NotebookFileOutline
Notebook[{
Cell[400, 13, 1300, 21, 136, "Input",ExpressionUUID->"02e91436-2dfb-4f4a-aaa4-8f866556ced8"],
Cell[1703, 36, 894, 18, 73, "Input",ExpressionUUID->"9f5984be-48ea-4833-bce2-0f7320b51a42"],
Cell[CellGroupData[{
Cell[2622, 58, 352, 7, 30, "Input",ExpressionUUID->"6f0dd9bd-42b6-43d9-8a49-5d1cc7aa5234"],
Cell[2977, 67, 240, 3, 34, "Output",ExpressionUUID->"35b7af98-3a87-44f1-85d5-8f3d4753d2de"]
}, Open  ]],
Cell[3232, 73, 724, 19, 30, "Input",ExpressionUUID->"3ed1c9f8-caaf-49ae-991f-ff08d9ff649c"],
Cell[3959, 94, 243, 4, 30, "Input",ExpressionUUID->"7cc35f89-0b1c-4adf-a4cd-a2dc7f3148ab"],
Cell[4205, 100, 678, 15, 52, "Input",ExpressionUUID->"92dc590c-c0d6-4df0-b215-94bd9f9486b3"],
Cell[4886, 117, 634, 18, 30, "Input",ExpressionUUID->"8a27d0f7-aef2-40e3-a31c-86b1b7d30971"],
Cell[5523, 137, 767, 16, 73, "Input",ExpressionUUID->"e4bd3f7c-02fa-4ebb-8b9d-79dae10a4998"],
Cell[6293, 155, 582, 18, 30, "Input",ExpressionUUID->"a01f8be7-e7d8-4d50-95cb-689de09f5de7"],
Cell[6878, 175, 598, 13, 52, "Input",ExpressionUUID->"9b4cd4bc-5188-4dd3-8c2e-4bc152544661"],
Cell[7479, 190, 477, 14, 30, "Input",ExpressionUUID->"9804f1bf-c427-49f2-8dd2-34c1db895a9f"],
Cell[7959, 206, 675, 15, 52, "Input",ExpressionUUID->"d8fa7ced-dbe8-4767-a971-817d459cef2d"],
Cell[8637, 223, 682, 18, 30, "Input",ExpressionUUID->"c520ea46-a9b9-4e1a-84e1-72ad8dce2a70"],
Cell[9322, 243, 743, 19, 52, "Input",ExpressionUUID->"2ad5ea4e-78b0-417b-91a6-a171fa19a392"],
Cell[10068, 264, 632, 19, 30, "Input",ExpressionUUID->"f44004d1-b705-497e-83e3-06ac496e9336"],
Cell[10703, 285, 603, 13, 52, "Input",ExpressionUUID->"217de1ec-035a-4740-9728-61dbe73f57f9"],
Cell[11309, 300, 526, 15, 30, "Input",ExpressionUUID->"fe777126-badd-4e83-a4ab-c144fbf5e1cc"],
Cell[11838, 317, 480, 9, 52, "Input",ExpressionUUID->"a0836e55-ac8d-4954-8d1c-0ee562bd5f1c"],
Cell[CellGroupData[{
Cell[12343, 330, 287, 5, 30, "Input",ExpressionUUID->"5faba423-8535-4ae8-a09a-fe1d61bf1029"],
Cell[12633, 337, 9131, 310, 392, "Output",ExpressionUUID->"a7da549f-5fad-4fe2-8369-b247eb8adf40"]
}, Open  ]],
Cell[21779, 650, 429, 8, 52, "Input",ExpressionUUID->"bb4420aa-1244-4098-8e64-12c888ff72ee"],
Cell[CellGroupData[{
Cell[22233, 662, 287, 5, 30, "Input",ExpressionUUID->"a1f191af-3f89-42b6-9ce4-2ce3c72d8498"],
Cell[22523, 669, 9319, 312, 392, "Output",ExpressionUUID->"a085ea05-00aa-41ca-a1bc-4de13f375528"]
}, Open  ]],
Cell[31857, 984, 889, 17, 94, "Input",ExpressionUUID->"013d3e5c-be43-4915-bb5e-6e9da3157241"],
Cell[CellGroupData[{
Cell[32771, 1005, 424, 11, 30, "Input",ExpressionUUID->"0fa1c7cd-48fc-4fda-82b5-81c285753bf1"],
Cell[33198, 1018, 16578, 563, 673, "Output",ExpressionUUID->"904a1479-488a-432d-a269-cff4155f3a82"]
}, Open  ]],
Cell[49791, 1584, 367, 7, 30, "Input",ExpressionUUID->"82720a3f-1adc-4cde-bd7c-fc273eb1e55c"],
Cell[CellGroupData[{
Cell[50183, 1595, 499, 11, 30, "Input",ExpressionUUID->"d11043c9-7af0-4e73-a623-90bf4f4e8532"],
Cell[50685, 1608, 265, 5, 34, "Output",ExpressionUUID->"f4c7e222-f97d-4c03-89c4-5e281670fdc3"]
}, Open  ]],
Cell[CellGroupData[{
Cell[50987, 1618, 478, 11, 30, "Input",ExpressionUUID->"51e6b04d-d2b1-4566-b544-5ddb95f423bc"],
Cell[51468, 1631, 499, 11, 34, "Output",ExpressionUUID->"516cc509-6ea5-4fd4-a260-fe7f9a7cf902"]
}, Open  ]],
Cell[CellGroupData[{
Cell[52004, 1647, 561, 13, 30, "Input",ExpressionUUID->"37da6238-f114-4241-a8cb-7f736c86d798"],
Cell[52568, 1662, 563, 16, 34, "Output",ExpressionUUID->"5ef9f6dc-38cd-47a9-bda2-d52999c9faa1"]
}, Open  ]],
Cell[53146, 1681, 2005, 40, 157, "Input",ExpressionUUID->"b67b06e0-99d6-4b89-8275-cb8545ca8d24"],
Cell[55154, 1723, 336, 6, 30, "Input",ExpressionUUID->"dc443935-66cc-478f-9687-2cc9f1f08993"],
Cell[55493, 1731, 1294, 35, 52, "Input",ExpressionUUID->"4218cd55-2322-4b8e-8b73-2ec64ff92c97"],
Cell[56790, 1768, 1168, 34, 52, "Input",ExpressionUUID->"5526870e-61aa-4ae2-965a-3f72a5e98312"],
Cell[57961, 1804, 1144, 33, 52, "Input",ExpressionUUID->"cb74cc24-77ee-4776-b918-b72c4472a26a"],
Cell[59108, 1839, 379, 11, 30, "Input",ExpressionUUID->"3aaf6417-47db-48dd-8fe8-bc47cd3068ee"],
Cell[59490, 1852, 1339, 36, 52, "Input",ExpressionUUID->"e59206d8-efb3-456d-849e-270a67d5161d"],
Cell[60832, 1890, 1212, 34, 52, "Input",ExpressionUUID->"06c8df03-63dd-4162-b7c3-b1d6a8aea6f0"],
Cell[62047, 1926, 1198, 35, 52, "Input",ExpressionUUID->"72075717-4911-4c96-83f3-26c7e101828e"],
Cell[63248, 1963, 425, 13, 30, "Input",ExpressionUUID->"a96c0f39-eaa3-4c9d-be5f-4d4e50abe616"],
Cell[CellGroupData[{
Cell[63698, 1980, 967, 20, 30, "Input",ExpressionUUID->"8be502fd-1d94-426a-bdea-b4a1920cb2b8"],
Cell[64668, 2002, 648, 11, 34, "Output",ExpressionUUID->"09f98b4b-0585-4041-8b7f-cec2024d2852"]
}, Open  ]],
Cell[65331, 2016, 432, 9, 52, "Input",ExpressionUUID->"cf4b9f3c-7613-44a0-8c64-ba2726fbbee2"],
Cell[CellGroupData[{
Cell[65788, 2029, 621, 19, 30, "Input",ExpressionUUID->"edb05fe9-bb3e-422d-821f-0e5229a3b1fa"],
Cell[66412, 2050, 11313, 396, 329, "Output",ExpressionUUID->"f7500222-4bc3-4bce-aeb3-bfb5fd2f8ef0"]
}, Open  ]],
Cell[77740, 2449, 432, 9, 52, "Input",ExpressionUUID->"02db70ab-f35e-4370-afa8-669cc29b048e"],
Cell[CellGroupData[{
Cell[78197, 2462, 624, 19, 30, "Input",ExpressionUUID->"98375304-aaf9-4601-89bb-c93005950ffe"],
Cell[78824, 2483, 10004, 347, 287, "Output",ExpressionUUID->"89db7db0-3603-4b43-9c01-344d59a01c71"]
}, Open  ]],
Cell[88843, 2833, 464, 9, 52, "Input",ExpressionUUID->"876684a4-4e05-419d-9b20-df10167dafd1"],
Cell[CellGroupData[{
Cell[89332, 2846, 840, 26, 52, "Input",ExpressionUUID->"fd5d8b75-46f9-4c17-be74-90412b82a51a"],
Cell[90175, 2874, 23561, 793, 1171, "Output",ExpressionUUID->"2391ebf4-f65b-45d2-af88-fbbed920b1fd"]
}, Open  ]],
Cell[113751, 3670, 325, 7, 30, "Input",ExpressionUUID->"a7289418-db38-4a01-935c-2adbbe43197c"],
Cell[CellGroupData[{
Cell[114101, 3681, 236, 5, 30, "Input",ExpressionUUID->"81e596f0-5f4a-42b0-8fc6-8cfb2a462c10"],
Cell[114340, 3688, 11386, 394, 627, "Output",ExpressionUUID->"fda61989-1129-4d03-9387-b28c705c349c"]
}, Open  ]],
Cell[CellGroupData[{
Cell[125763, 4087, 177, 4, 30, "Input",ExpressionUUID->"9b26ab62-2f8c-4924-8152-d0496ec2e6fd"],
Cell[125943, 4093, 1649, 38, 77, "Output",ExpressionUUID->"1ea9f86f-1d71-44b8-a876-781354e022f6"]
}, Open  ]],
Cell[127607, 4134, 496, 12, 52, "Input",ExpressionUUID->"a1902a81-0968-4de8-95de-8e88cd9490b0"],
Cell[CellGroupData[{
Cell[128128, 4150, 227, 5, 30, "Input",ExpressionUUID->"23bb8da6-b9c4-4560-80d8-98fd2681c44e"],
Cell[128358, 4157, 1753, 41, 98, "Output",ExpressionUUID->"c92a7b20-3c32-4676-ba69-25eb6911b17e"]
}, Open  ]],
Cell[CellGroupData[{
Cell[130148, 4203, 177, 4, 30, "Input",ExpressionUUID->"c250d8e8-8d46-43ed-b448-79cd5c53840e"],
Cell[130328, 4209, 1393, 30, 56, "Output",ExpressionUUID->"a8136648-dd41-4583-a55f-ab6a66ecea26"]
}, Open  ]],
Cell[131736, 4242, 493, 13, 52, "Input",ExpressionUUID->"e88c5c15-12e2-4b1b-88d0-31fa8045d72d"],
Cell[CellGroupData[{
Cell[132254, 4259, 280, 7, 30, "Input",ExpressionUUID->"4329d011-9bc7-42f2-b049-d7fd46ac19cc"],
Cell[132537, 4268, 629, 18, 51, "Output",ExpressionUUID->"4fbd2574-3e95-48e9-b1c1-4d4f3859fb49"]
}, Open  ]],
Cell[133181, 4289, 438, 9, 52, "Input",ExpressionUUID->"10a6486e-061b-4d1f-a468-1885aa9e657a"],
Cell[CellGroupData[{
Cell[133644, 4302, 886, 27, 52, "Input",ExpressionUUID->"538b4492-f6b6-4a40-8b13-ff327a2149c0"],
Cell[134533, 4331, 21862, 731, 1123, "Output",ExpressionUUID->"5a00f90b-24a0-4ca1-8f8c-dcb3ed3c872c"]
}, Open  ]],
Cell[CellGroupData[{
Cell[156432, 5067, 209, 4, 30, "Input",ExpressionUUID->"2b560f50-9b5f-4245-a5db-d3796ce114f7"],
Cell[156644, 5073, 10199, 351, 512, "Output",ExpressionUUID->"b27a0069-a34c-4228-868e-950e36989c80"]
}, Open  ]],
Cell[CellGroupData[{
Cell[166880, 5429, 177, 4, 30, "Input",ExpressionUUID->"07ddf502-197e-453b-81b9-3d55ae721cc1"],
Cell[167060, 5435, 1613, 36, 77, "Output",ExpressionUUID->"d7c74658-486a-499a-b26f-a126f638cdc1"]
}, Open  ]],
Cell[168688, 5474, 472, 11, 52, "Input",ExpressionUUID->"ddc105fe-79fa-4b7e-9bb9-b51e1f7e5c72"],
Cell[CellGroupData[{
Cell[169185, 5489, 276, 7, 30, "Input",ExpressionUUID->"286d818f-5dac-43c6-a937-9ecb61ec44b8"],
Cell[169464, 5498, 1759, 40, 98, "Output",ExpressionUUID->"12fd3025-0ff5-4c86-a4a4-0cd57f37ff28"]
}, Open  ]],
Cell[CellGroupData[{
Cell[171260, 5543, 177, 4, 30, "Input",ExpressionUUID->"e05f1020-0922-4e91-8f89-87b348661f9f"],
Cell[171440, 5549, 1038, 22, 56, "Output",ExpressionUUID->"1bcc1190-fddc-428c-bba6-ece043683468"]
}, Open  ]],
Cell[172493, 5574, 461, 12, 52, "Input",ExpressionUUID->"5b4d8290-d479-4529-8248-b50c2e952191"],
Cell[CellGroupData[{
Cell[172979, 5590, 231, 6, 30, "Input",ExpressionUUID->"2a6e4f9a-7d4f-4eda-820a-273b77a765ef"],
Cell[173213, 5598, 429, 11, 51, "Output",ExpressionUUID->"dd7d1462-cb8b-4af6-b711-14733075e145"]
}, Open  ]],
Cell[173657, 5612, 608, 11, 52, "Input",ExpressionUUID->"29855c86-deeb-43a0-a9c6-f3599c61ead2"],
Cell[174268, 5625, 129, 3, 30, "Input",ExpressionUUID->"94acb455-4fea-48f1-add8-f846a258c4c9"],
Cell[CellGroupData[{
Cell[174422, 5632, 1276, 33, 88, "Input",ExpressionUUID->"6454e60f-7847-4035-bc24-49003808050d"],
Cell[175701, 5667, 557, 15, 52, "Output",ExpressionUUID->"4e3c4852-9822-4726-94e2-9d7aed2969e8"]
}, Open  ]]
}
]
*)
